# Supplementary material for: High strain-level diversity of Bradyrhizobium across Australian soils
Source: ISME J. 2025 Oct 8;19(1):wraf222. doi: 10.1093/ismejo/wraf222 (PMC12596133; doi:10.1093/ismejo/wraf222)
Supplement: SupplementaryTables_wraf222 [file supplementarytables_wraf222.xlsx]

## Sheet: Table S1
Table S1. Sample metadata for 331 Australian soils downloaded from the Bioplatforms Australia Data Portal (https://data.bioplatforms.com/bpa/otu/metagenome). Columns DR and DS were added from the WorldClim2 database, and columns DT, DU, DV were added from the Global Aridity Database.
Prefix	sampleID	am_environment	ammonium_nitrogen_wt	ammonium_nitrogen_wt_meth	biotic_relationship	boron_hot_cacl2	boron_hot_cacl2_meth	clay	clay_meth	coarse_sand	coarse_sand_meth	collection_date	collection_permit	color	color_meth	conductivity	conductivity_meth	crop_rotation_1yr_since_present	crop_rotation_2yrs_since_present	crop_rotation_3yrs_since_present	crop_rotation_4yrs_since_present	crop_rotation_5yrs_since_present	database_schema_definitions_url	density	density_meth	depth	depth_lower	depth_upper	dtpa_copper	dtpa_copper_meth	dtpa_iron	dtpa_iron_meth	dtpa_manganese	dtpa_manganese_meth	dtpa_zinc	dtpa_zinc_meth	elev	env_broad_scale	env_local_scale	env_medium	exc_aluminium	exc_aluminium_meth	exc_calcium	exc_calcium_meth	exc_magnesium	exc_magnesium_meth	exc_potassium	exc_potassium_meth	exc_sodium
102.100.100	10714	Soil	2	meth_2.1	Free-living	0.33	meth_2.1	8.82	meth_2.1	75.41	meth_2.1	2013-03-29T00:00:00		BROR		0.103	meth_2.1						https://github.com/AusMicrobiome/contextualdb_doc/raw/4.2.0/db_schema_definitions/db_schema_definitions.xlsx	NA		0	0.1	0	0.86	meth_2.1	5	meth_2.1	2.67	meth_2.1	0.46	meth_2.1	21	1 Conservation and Natural Environments	1.1.4 Natural feature protection	Soil [ENVO_00001998]	0.041	meth_2.1	7.71	meth_2.1	1.1	meth_2.1	0.48	meth_2.1	0.07
102.100.100	10716	Soil	3	meth_2.1	Free-living	1.66	meth_2.1	42.24	meth_2.1	4.79	meth_2.1	2013-03-29T00:00:00		LTGR		0.549	meth_2.1						https://github.com/AusMicrobiome/contextualdb_doc/raw/4.2.0/db_schema_definitions/db_schema_definitions.xlsx	NA		0	0.1	0	3.19	meth_2.1	162.44	meth_2.1	23.6	meth_2.1	0.94	meth_2.1	16	1 Conservation and Natural Environments	1.1.4 Natural feature protection	Soil [ENVO_00001998]	0.049	meth_2.1	20.24	meth_2.1	6.72	meth_2.1	1.38	meth_2.1	3.8
102.100.100	10718	Soil	5	meth_2.1	Free-living	0.79	meth_2.1	65.29	meth_2.1	0.72	meth_2.1	2013-03-29T00:00:00		GRWH		0.534	meth_2.1						https://github.com/AusMicrobiome/contextualdb_doc/raw/4.2.0/db_schema_definitions/db_schema_definitions.xlsx	NA		0	0.1	0	3.28	meth_2.1	105.19	meth_2.1	32.34	meth_2.1	0.43	meth_2.1	19	1 Conservation and Natural Environments	1.1.4 Natural feature protection	Soil [ENVO_00001998]	0.102	meth_2.1	8.86	meth_2.1	9.51	meth_2.1	0.76	meth_2.1	6.17
102.100.100	10720	Soil	1e-10	meth_2.1	Free-living	0.72	meth_2.1	11.86	meth_2.1	61.63	meth_2.1	2013-03-29T00:00:00		OR		0.161	meth_2.1						https://github.com/AusMicrobiome/contextualdb_doc/raw/4.2.0/db_schema_definitions/db_schema_definitions.xlsx	NA		0	0.1	0	1.12	meth_2.1	7.52	meth_2.1	4.08	meth_2.1	0.2	meth_2.1	62	1 Conservation and Natural Environments	1.1.4 Natural feature protection	Soil [ENVO_00001998]	0.06	meth_2.1	8.01	meth_2.1	1.46	meth_2.1	0.65	meth_2.1	0.77
102.100.100	12426	Soil	9	meth_2.1	Free-living	1.76	meth_2.1	16.29	meth_2.1	59.99	meth_2.1	2013-07-16T00:00:00		DKGR		0.361	meth_2.1						https://github.com/AusMicrobiome/contextualdb_doc/raw/4.2.0/db_schema_definitions/db_schema_definitions.xlsx	NA		0	0.1	0	0.31	meth_2.1	181.26	meth_2.1	14.1	meth_2.1	1.4	meth_2.1	60	1 Conservation and Natural Environments	1.1.3 National park	Soil [ENVO_00001998]	0.114	meth_2.1	8.06	meth_2.1	6.03	meth_2.1	0.62	meth_2.1	2.61
102.100.100	12428	Soil	17	meth_2.1	Free-living	1.66	meth_2.1	16.15	meth_2.1	61.45	meth_2.1	2013-07-16T00:00:00		DKGR		0.286	meth_2.1						https://github.com/AusMicrobiome/contextualdb_doc/raw/4.2.0/db_schema_definitions/db_schema_definitions.xlsx	NA		0	0.1	0	0.46	meth_2.1	82.9	meth_2.1	21.75	meth_2.1	1.06	meth_2.1	45	1 Conservation and Natural Environments	1.1.3 National park	Soil [ENVO_00001998]	0.042	meth_2.1	15.36	meth_2.1	5.12	meth_2.1	0.71	meth_2.1	1.16
102.100.100	12432	Soil	2	meth_2.1	Free-living	0.19	meth_2.1	3.93	meth_2.1	89.48	meth_2.1	2013-07-16T00:00:00		GRWH		0.034	meth_2.1						https://github.com/AusMicrobiome/contextualdb_doc/raw/4.2.0/db_schema_definitions/db_schema_definitions.xlsx	NA		0	0.1	0	0.39	meth_2.1	12.54	meth_2.1	2.21	meth_2.1	0.71	meth_2.1	20	1 Conservation and Natural Environments	1.1.3 National park	Soil [ENVO_00001998]	0.026	meth_2.1	1.3	meth_2.1	0.49	meth_2.1	0.08	meth_2.1	0.12
102.100.100	12446	Soil	39	meth_2.1	Free-living	1.81	meth_2.1	52.02	meth_2.1	15.8	meth_2.1	2013-07-18T00:00:00		BR		0.219	meth_2.1						https://github.com/AusMicrobiome/contextualdb_doc/raw/4.2.0/db_schema_definitions/db_schema_definitions.xlsx	NA		0	0.1	0	32.71	meth_2.1	176.66	meth_2.1	393.12	meth_2.1	30.04	meth_2.1	1035	1 Conservation and Natural Environments	1.1.3 National park	Soil [ENVO_00001998]	0.628	meth_2.1	22.88	meth_2.1	7.91	meth_2.1	1.49	meth_2.1	0.96
102.100.100	12447	Soil	10	meth_2.1	Free-living	0.7	meth_2.1	13.45	meth_2.1	54.82	meth_2.1	2013-07-18T00:00:00		LTBR		0.051	meth_2.1						https://github.com/AusMicrobiome/contextualdb_doc/raw/4.2.0/db_schema_definitions/db_schema_definitions.xlsx	NA		0	0.1	0	0.97	meth_2.1	376.22	meth_2.1	14.69	meth_2.1	6.21	meth_2.1	692	1 Conservation and Natural Environments	1.1.3 National park	Soil [ENVO_00001998]	4.127	meth_2.1	0.64	meth_2.1	0.6	meth_2.1	0.23	meth_2.1	0.1
102.100.100	12459	Soil	11	meth_2.1	Free-living	0.52	meth_2.1	11.96	meth_2.1	52.99	meth_2.1	2013-08-14T00:00:00		BR		0.042	meth_2.1						https://github.com/AusMicrobiome/contextualdb_doc/raw/4.2.0/db_schema_definitions/db_schema_definitions.xlsx	NA		0	0.1	0	0.59	meth_2.1	85.61	meth_2.1	69.51	meth_2.1	4.22	meth_2.1	1281	1 Conservation and Natural Environments	1.1.3 National park	Soil [ENVO_00001998]	3.088	meth_2.1	1.84	meth_2.1	0.68	meth_2.1	0.63	meth_2.1	0.04
102.100.100	12461	Soil	14	meth_2.1	Free-living	0.64	meth_2.1	20.02	meth_2.1	40.74	meth_2.1	2013-08-14T00:00:00		BR		0.077	meth_2.1						https://github.com/AusMicrobiome/contextualdb_doc/raw/4.2.0/db_schema_definitions/db_schema_definitions.xlsx	NA		0	0.1	0	0.66	meth_2.1	159.65	meth_2.1	146.03	meth_2.1	6.49	meth_2.1	1266	1 Conservation and Natural Environments	1.1.3 National park	Soil [ENVO_00001998]	2.097	meth_2.1	8.23	meth_2.1	1.72	meth_2.1	0.82	meth_2.1	0.07
102.100.100	12463	Soil	12	meth_2.1	Free-living	0.41	meth_2.1	15.84	meth_2.1	47.36	meth_2.1	2013-08-14T00:00:00		BR		0.063	meth_2.1						https://github.com/AusMicrobiome/contextualdb_doc/raw/4.2.0/db_schema_definitions/db_schema_definitions.xlsx	NA		0	0.1	0	0.84	meth_2.1	130.67	meth_2.1	232.09	meth_2.1	10.12	meth_2.1	1263	1 Conservation and Natural Environments	1.1.3 National park	Soil [ENVO_00001998]	0.796	meth_2.1	10.45	meth_2.1	1.8	meth_2.1	0.67	meth_2.1	0.05
102.100.100	12465	Soil	22	meth_2.1	Free-living	1.35	meth_2.1	12.69	meth_2.1	46.07	meth_2.1	2013-08-14T00:00:00		BR		0.064	meth_2.1						https://github.com/AusMicrobiome/contextualdb_doc/raw/4.2.0/db_schema_definitions/db_schema_definitions.xlsx	NA		0	0.1	0	0.89	meth_2.1	133.05	meth_2.1	167.95	meth_2.1	8.88	meth_2.1	1262	1 Conservation and Natural Environments	1.1.3 National park	Soil [ENVO_00001998]	0.2	meth_2.1	18.56	meth_2.1	2.4	meth_2.1	0.74	meth_2.1	0.05
102.100.100	12467	Soil	6	meth_2.1	Free-living	0.37	meth_2.1	18.15	meth_2.1	51.52	meth_2.1	2013-08-14T00:00:00		BR		0.07	meth_2.1						https://github.com/AusMicrobiome/contextualdb_doc/raw/4.2.0/db_schema_definitions/db_schema_definitions.xlsx	NA		0	0.1	0	0.75	meth_2.1	129.03	meth_2.1	206.88	meth_2.1	10.48	meth_2.1	1294	1 Conservation and Natural Environments	1.1.3 National park	Soil [ENVO_00001998]	0.769	meth_2.1	8.04	meth_2.1	0.86	meth_2.1	0.63	meth_2.1	0.06
102.100.100	12469	Soil	7	meth_2.1	Free-living	0.49	meth_2.1	16.9	meth_2.1	50.11	meth_2.1	2013-08-14T00:00:00		BR		0.081	meth_2.1						https://github.com/AusMicrobiome/contextualdb_doc/raw/4.2.0/db_schema_definitions/db_schema_definitions.xlsx	NA		0	0.1	0	0.62	meth_2.1	99.48	meth_2.1	100.06	meth_2.1	4.24	meth_2.1	1278	1 Conservation and Natural Environments	1.1.3 National park	Soil [ENVO_00001998]	0.115	meth_2.1	12.39	meth_2.1	1.63	meth_2.1	0.92	meth_2.1	0.05
102.100.100	12471	Soil	13	meth_2.1	Free-living	0.33	meth_2.1	13.51	meth_2.1	43.12	meth_2.1	2013-08-14T00:00:00		BRYW		0.05	meth_2.1						https://github.com/AusMicrobiome/contextualdb_doc/raw/4.2.0/db_schema_definitions/db_schema_definitions.xlsx	NA		0	0.1	0	0.73	meth_2.1	132.78	meth_2.1	110.04	meth_2.1	3.37	meth_2.1	1267	1 Conservation and Natural Environments	1.1.3 National park	Soil [ENVO_00001998]	0.275	meth_2.1	10.73	meth_2.1	1.48	meth_2.1	0.44	meth_2.1	0.04
102.100.100	12473	Soil	8	meth_2.1	Free-living	0.25	meth_2.1	13.08	meth_2.1	48.8	meth_2.1	2013-08-14T00:00:00		GRYW		0.08	meth_2.1						https://github.com/AusMicrobiome/contextualdb_doc/raw/4.2.0/db_schema_definitions/db_schema_definitions.xlsx	NA		0	0.1	0	0.91	meth_2.1	129.46	meth_2.1	88.25	meth_2.1	5.79	meth_2.1	1300	1 Conservation and Natural Environments	1.1.3 National park	Soil [ENVO_00001998]	1.019	meth_2.1	4.2	meth_2.1	0.83	meth_2.1	0.42	meth_2.1	0.04
102.100.100	12475	Soil	16	meth_2.1	Free-living	0.47	meth_2.1	16.13	meth_2.1	53.17	meth_2.1	2013-08-14T00:00:00		BR		0.101	meth_2.1						https://github.com/AusMicrobiome/contextualdb_doc/raw/4.2.0/db_schema_definitions/db_schema_definitions.xlsx	NA		0	0.1	0	0.62	meth_2.1	98.66	meth_2.1	191.35	meth_2.1	4.57	meth_2.1	1292	1 Conservation and Natural Environments	1.1.3 National park	Soil [ENVO_00001998]	0.364	meth_2.1	11.18	meth_2.1	1.48	meth_2.1	0.62	meth_2.1	0.05
102.100.100	12477	Soil	9	meth_2.1	Free-living	0.49	meth_2.1	16.26	meth_2.1	55.88	meth_2.1	2013-08-14T00:00:00		BR		0.075	meth_2.1						https://github.com/AusMicrobiome/contextualdb_doc/raw/4.2.0/db_schema_definitions/db_schema_definitions.xlsx	NA		0	0.1	0	0.85	meth_2.1	71.23	meth_2.1	114.96	meth_2.1	5.6	meth_2.1	1285	1 Conservation and Natural Environments	1.1.3 National park	Soil [ENVO_00001998]	0.6	meth_2.1	7.84	meth_2.1	0.9	meth_2.1	0.6	meth_2.1	0.03
102.100.100	12479	Soil	6	meth_2.1	Free-living	0.33	meth_2.1	21.63	meth_2.1	50.76	meth_2.1	2013-08-14T00:00:00		GRBR		0.058	meth_2.1						https://github.com/AusMicrobiome/contextualdb_doc/raw/4.2.0/db_schema_definitions/db_schema_definitions.xlsx	NA		0	0.1	0	0.65	meth_2.1	143.21	meth_2.1	134.83	meth_2.1	7.46	meth_2.1	1287	1 Conservation and Natural Environments	1.1.3 National park	Soil [ENVO_00001998]	0.543	meth_2.1	7.85	meth_2.1	1.16	meth_2.1	0.33	meth_2.1	0.04
102.100.100	12481	Soil	1	meth_2.1	Free-living	0.92	meth_2.1	18.58	meth_2.1	49.49	meth_2.1	2014-03-10T00:00:00		BROR		0.159	meth_2.1						https://github.com/AusMicrobiome/contextualdb_doc/raw/4.2.0/db_schema_definitions/db_schema_definitions.xlsx	NA		0	0.1	0	0.58	meth_2.1	2.18	meth_2.1	1.53	meth_2.1	0.63	meth_2.1	61	1 Conservation and Natural Environments	1.1.3 National park	Soil [ENVO_00001998]	0.053	meth_2.1	10.73	meth_2.1	2.59	meth_2.1	0.51	meth_2.1	0.85
102.100.100	12483	Soil	2	meth_2.1	Free-living	0.3	meth_2.1	10.98	meth_2.1	56.99	meth_2.1	2014-03-11T00:00:00		BROR		0.019	meth_2.1						https://github.com/AusMicrobiome/contextualdb_doc/raw/4.2.0/db_schema_definitions/db_schema_definitions.xlsx	NA		0	0.1	0	0.57	meth_2.1	3.48	meth_2.1	4.38	meth_2.1	0.62	meth_2.1	171	1 Conservation and Natural Environments	1.1.3 National park	Soil [ENVO_00001998]	0.016	meth_2.1	2.64	meth_2.1	1.54	meth_2.1	0.59	meth_2.1	0.09
102.100.100	12485	Soil	1	meth_2.1	Free-living	0.31	meth_2.1	7.94	meth_2.1	59.94	meth_2.1	2014-03-11T00:00:00		BROR		0.018	meth_2.1						https://github.com/AusMicrobiome/contextualdb_doc/raw/4.2.0/db_schema_definitions/db_schema_definitions.xlsx	NA		0	0.1	0	0.45	meth_2.1	2.32	meth_2.1	2.82	meth_2.1	0.57	meth_2.1	142	1 Conservation and Natural Environments	1.1.3 National park	Soil [ENVO_00001998]	0.051	meth_2.1	1.68	meth_2.1	1.02	meth_2.1	0.45	meth_2.1	0.13
102.100.100	12487	Soil	1e-10	meth_2.1	Free-living	0.46	meth_2.1	24.83	meth_2.1	23.87	meth_2.1	2014-03-12T00:00:00		BR		0.026	meth_2.1						https://github.com/AusMicrobiome/contextualdb_doc/raw/4.2.0/db_schema_definitions/db_schema_definitions.xlsx	NA		0	0.1	0	0.69	meth_2.1	18.28	meth_2.1	6.65	meth_2.1	0.78	meth_2.1	107	1 Conservation and Natural Environments	1.1.3 National park	Soil [ENVO_00001998]	0.025	meth_2.1	4.43	meth_2.1	2.19	meth_2.1	1.02	meth_2.1	0.03
102.100.100	12489	Soil	1	meth_2.1	Free-living	0.37	meth_2.1	19.77	meth_2.1	34.79	meth_2.1	2014-03-13T00:00:00		BR		0.013	meth_2.1						https://github.com/AusMicrobiome/contextualdb_doc/raw/4.2.0/db_schema_definitions/db_schema_definitions.xlsx	NA		0	0.1	0	0.71	meth_2.1	11.21	meth_2.1	14.48	meth_2.1	0.84	meth_2.1	136	1 Conservation and Natural Environments	1.1.3 National park	Soil [ENVO_00001998]	0.147	meth_2.1	2.77	meth_2.1	1.25	meth_2.1	0.73	meth_2.1	0.01
102.100.100	12491	Soil	6	meth_2.1	Free-living	0.53	meth_2.1	26.4	meth_2.1	15.71	meth_2.1	2014-05-12T00:00:00		GR		0.054	meth_2.1						https://github.com/AusMicrobiome/contextualdb_doc/raw/4.2.0/db_schema_definitions/db_schema_definitions.xlsx	NA		0	0.1	0	1.79	meth_2.1	325.67	meth_2.1	37.84	meth_2.1	15.15	meth_2.1	1093	1 Conservation and Natural Environments	1.1.3 National park	Soil [ENVO_00001998]	0.07	meth_2.1	11.46	meth_2.1	3.87	meth_2.1	0.49	meth_2.1	0.04
102.100.100	12493	Soil	5	meth_2.1	Free-living	0.45	meth_2.1	12.23	meth_2.1	41.01	meth_2.1	2014-05-12T00:00:00		GRWH		0.036	meth_2.1						https://github.com/AusMicrobiome/contextualdb_doc/raw/4.2.0/db_schema_definitions/db_schema_definitions.xlsx	NA		0	0.1	0	0.42	meth_2.1	120.66	meth_2.1	28.82	meth_2.1	3	meth_2.1	1111	1 Conservation and Natural Environments	1.1.3 National park	Soil [ENVO_00001998]	0.089	meth_2.1	7.7	meth_2.1	1.84	meth_2.1	0.45	meth_2.1	0.02
102.100.100	12495	Soil	8	meth_2.1	Free-living	0.33	meth_2.1	43.02	meth_2.1	13.05	meth_2.1	2014-05-12T00:00:00		GR		0.101	meth_2.1						https://github.com/AusMicrobiome/contextualdb_doc/raw/4.2.0/db_schema_definitions/db_schema_definitions.xlsx	NA		0	0.1	0	0.72	meth_2.1	423.74	meth_2.1	7.99	meth_2.1	5.05	meth_2.1	1092	1 Conservation and Natural Environments	1.1.3 National park	Soil [ENVO_00001998]	0.154	meth_2.1	11	meth_2.1	10.68	meth_2.1	0.66	meth_2.1	0.55
102.100.100	12497	Soil	6	meth_2.1	Free-living	0.41	meth_2.1	13.08	meth_2.1	40.69	meth_2.1	2014-05-13T00:00:00		LTGR		0.038	meth_2.1						https://github.com/AusMicrobiome/contextualdb_doc/raw/4.2.0/db_schema_definitions/db_schema_definitions.xlsx	NA		0	0.1	0	0.52	meth_2.1	106.78	meth_2.1	54.08	meth_2.1	2.51	meth_2.1	1105	1 Conservation and Natural Environments	1.1.3 National park	Soil [ENVO_00001998]	0.179	meth_2.1	5.68	meth_2.1	1.49	meth_2.1	0.47	meth_2.1	0.02
102.100.100	12560	Soil	6	meth_2.1	Free-living	0.59	meth_2.1	26.23	meth_2.1	23.87	meth_2.1	2014-11-04T00:00:00		DKGR		0.057	meth_2.1						https://github.com/AusMicrobiome/contextualdb_doc/raw/4.2.0/db_schema_definitions/db_schema_definitions.xlsx	NA		0	0.1	0	1.65	meth_2.1	229.9	meth_2.1	46.41	meth_2.1	12.57	meth_2.1	1093	1 Conservation and Natural Environments	1.1.3 National park	Soil [ENVO_00001998]	0.075	meth_2.1	10.63	meth_2.1	3.69	meth_2.1	0.52	meth_2.1	0.04
102.100.100	12562	Soil	10	meth_2.1	Free-living	0.51	meth_2.1	11.06	meth_2.1	43.42	meth_2.1	2014-11-04T00:00:00		BRGR		0.061	meth_2.1						https://github.com/AusMicrobiome/contextualdb_doc/raw/4.2.0/db_schema_definitions/db_schema_definitions.xlsx	NA		0	0.1	0	0.52	meth_2.1	103.61	meth_2.1	47.85	meth_2.1	5.05	meth_2.1	1111	1 Conservation and Natural Environments	1.1.3 National park	Soil [ENVO_00001998]	0.073	meth_2.1	8.9	meth_2.1	2.17	meth_2.1	0.62	meth_2.1	0.03
102.100.100	12564	Soil	14	meth_2.1	Free-living	0.49	meth_2.1	44.31	meth_2.1	8	meth_2.1	2014-11-05T00:00:00		DKGR		0.17	meth_2.1						https://github.com/AusMicrobiome/contextualdb_doc/raw/4.2.0/db_schema_definitions/db_schema_definitions.xlsx	NA		0	0.1	0	1.18	meth_2.1	370.81	meth_2.1	23.63	meth_2.1	0.02	meth_2.1	1092	1 Conservation and Natural Environments	1.1.3 National park	Soil [ENVO_00001998]	0.047	meth_2.1	11.39	meth_2.1	11.14	meth_2.1	0.61	meth_2.1	0.59
102.100.100	12566	Soil	5	meth_2.1	Free-living	0.36	meth_2.1	13.21	meth_2.1	39.19	meth_2.1	2014-11-04T00:00:00		LTBR		0.032	meth_2.1						https://github.com/AusMicrobiome/contextualdb_doc/raw/4.2.0/db_schema_definitions/db_schema_definitions.xlsx	NA		0	0.1	0	0.55	meth_2.1	91.18	meth_2.1	62.39	meth_2.1	2.26	meth_2.1	1105	1 Conservation and Natural Environments	1.1.3 National park	Soil [ENVO_00001998]	0.409	meth_2.1	3.51	meth_2.1	1.19	meth_2.1	0.46	meth_2.1	0.02
102.100.100	12568	Soil	10	meth_2.1	Free-living	0.64	meth_2.1	37.48	meth_2.1	14.04	meth_2.1	2014-11-05T00:00:00		DKGR		0.074	meth_2.1						https://github.com/AusMicrobiome/contextualdb_doc/raw/4.2.0/db_schema_definitions/db_schema_definitions.xlsx	NA		0	0.1	0	1.77	meth_2.1	476.87	meth_2.1	43.1	meth_2.1	14.72	meth_2.1	1088	1 Conservation and Natural Environments	1.1.3 National park	Soil [ENVO_00001998]	0.073	meth_2.1	10.52	meth_2.1	7.47	meth_2.1	0.63	meth_2.1	0.12
102.100.100	12570	Soil	8	meth_2.1	Free-living	0.44	meth_2.1	16.49	meth_2.1	33.61	meth_2.1	2014-11-05T00:00:00		BR		0.047	meth_2.1						https://github.com/AusMicrobiome/contextualdb_doc/raw/4.2.0/db_schema_definitions/db_schema_definitions.xlsx	NA		0	0.1	0	0.68	meth_2.1	121.43	meth_2.1	61.84	meth_2.1	3.19	meth_2.1	1099	1 Conservation and Natural Environments	1.1.3 National park	Soil [ENVO_00001998]	0.474	meth_2.1	4.4	meth_2.1	1.43	meth_2.1	0.52	meth_2.1	0.03
102.100.100	12572	Soil	5	meth_2.1	Free-living	0.6	meth_2.1	26.23	meth_2.1	23.87	meth_2.1	2014-02-17T00:00:00		DKGR		0.063	meth_2.1						https://github.com/AusMicrobiome/contextualdb_doc/raw/4.2.0/db_schema_definitions/db_schema_definitions.xlsx	NA		0	0.1	0	1.64	meth_2.1	250.92	meth_2.1	46.19	meth_2.1	10.28	meth_2.1	1093	1 Conservation and Natural Environments	1.1.3 National park	Soil [ENVO_00001998]	0.054	meth_2.1	11.31	meth_2.1	3.84	meth_2.1	0.56	meth_2.1	0.03
102.100.100	12574	Soil	6	meth_2.1	Free-living	0.57	meth_2.1	11.06	meth_2.1	43.42	meth_2.1	2014-02-17T00:00:00		GR		0.048	meth_2.1						https://github.com/AusMicrobiome/contextualdb_doc/raw/4.2.0/db_schema_definitions/db_schema_definitions.xlsx	NA		0	0.1	0	0.61	meth_2.1	100.69	meth_2.1	51.13	meth_2.1	2.7	meth_2.1	1111	1 Conservation and Natural Environments	1.1.3 National park	Soil [ENVO_00001998]	0.036	meth_2.1	9.67	meth_2.1	2.3	meth_2.1	0.52	meth_2.1	0.02
102.100.100	12576	Soil	11	meth_2.1	Free-living	0.55	meth_2.1	44.31	meth_2.1	8	meth_2.1	2014-02-17T00:00:00		DKGR		0.144	meth_2.1						https://github.com/AusMicrobiome/contextualdb_doc/raw/4.2.0/db_schema_definitions/db_schema_definitions.xlsx	NA		0	0.1	0	3.95	meth_2.1	481.54	meth_2.1	78.26	meth_2.1	16.37	meth_2.1	1092	1 Conservation and Natural Environments	1.1.3 National park	Soil [ENVO_00001998]	0.093	meth_2.1	11.98	meth_2.1	11.66	meth_2.1	0.65	meth_2.1	0.54
102.100.100	12578	Soil	6	meth_2.1	Free-living	0.4	meth_2.1	13.21	meth_2.1	39.19	meth_2.1	2014-02-17T00:00:00		GRBR		0.038	meth_2.1						https://github.com/AusMicrobiome/contextualdb_doc/raw/4.2.0/db_schema_definitions/db_schema_definitions.xlsx	NA		0	0.1	0	0.68	meth_2.1	94.88	meth_2.1	53.57	meth_2.1	2.47	meth_2.1	1105	1 Conservation and Natural Environments	1.1.3 National park	Soil [ENVO_00001998]	0.299	meth_2.1	4.4	meth_2.1	1.36	meth_2.1	0.5	meth_2.1	0.02
102.100.100	12580	Soil	10	meth_2.1	Free-living	0.53	meth_2.1	37.48	meth_2.1	14.04	meth_2.1	2014-02-18T00:00:00		DKGR		0.085	meth_2.1						https://github.com/AusMicrobiome/contextualdb_doc/raw/4.2.0/db_schema_definitions/db_schema_definitions.xlsx	NA		0	0.1	0	2.19	meth_2.1	510.25	meth_2.1	51.12	meth_2.1	13.26	meth_2.1	1088	1 Conservation and Natural Environments	1.1.3 National park	Soil [ENVO_00001998]	0.11	meth_2.1	10.91	meth_2.1	7.37	meth_2.1	0.52	meth_2.1	0.13
102.100.100	12582	Soil	8	meth_2.1	Free-living	0.45	meth_2.1	16.49	meth_2.1	33.61	meth_2.1	2014-02-18T00:00:00		GRBR		0.035	meth_2.1						https://github.com/AusMicrobiome/contextualdb_doc/raw/4.2.0/db_schema_definitions/db_schema_definitions.xlsx	NA		0	0.1	0	0.6	meth_2.1	99.4	meth_2.1	67.86	meth_2.1	1.91	meth_2.1	1099	1 Conservation and Natural Environments	1.1.3 National park	Soil [ENVO_00001998]	0.369	meth_2.1	4.55	meth_2.1	1.36	meth_2.1	0.5	meth_2.1	0.02
102.100.100	12816	Soil	17	meth_2.1	Free-living	0.93	meth_2.1	24.16	meth_2.1	42.38	meth_2.1	2013-10-30T00:00:00		LTGR		0.099	meth_2.1						https://github.com/AusMicrobiome/contextualdb_doc/raw/4.2.0/db_schema_definitions/db_schema_definitions.xlsx	NA		0	0.1	0	0.96	meth_2.1	120.57	meth_2.1	58.74	meth_2.1	5.41	meth_2.1	100	1 Conservation and Natural Environments	1.1.3 National park	Soil [ENVO_00001998]	1.552	meth_2.1	1.69	meth_2.1	1.27	meth_2.1	0.41	meth_2.1	0.2
102.100.100	12818	Soil	16	meth_2.1	Free-living	0.76	meth_2.1	19.42	meth_2.1	19.83	meth_2.1	2013-10-30T00:00:00		BRYW		0.104	meth_2.1						https://github.com/AusMicrobiome/contextualdb_doc/raw/4.2.0/db_schema_definitions/db_schema_definitions.xlsx	NA		0	0.1	0	1.25	meth_2.1	93.63	meth_2.1	148.61	meth_2.1	3.86	meth_2.1	56	1 Conservation and Natural Environments	1.1.3 National park	Soil [ENVO_00001998]	0.368	meth_2.1	5.16	meth_2.1	1.79	meth_2.1	0.5	meth_2.1	0.16
102.100.100	12819	Soil	16	meth_2.1	Free-living	0.93	meth_2.1	NA		NA		2013-10-30T00:00:00		GR		0.108	meth_2.1						https://github.com/AusMicrobiome/contextualdb_doc/raw/4.2.0/db_schema_definitions/db_schema_definitions.xlsx	NA		0	0.1	0	1.14	meth_2.1	110.87	meth_2.1	129.47	meth_2.1	3.24	meth_2.1	56	1 Conservation and Natural Environments	1.1.3 National park	Soil [ENVO_00001998]	0.134	meth_2.1	10.34	meth_2.1	2.72	meth_2.1	0.81	meth_2.1	0.26
102.100.100	12824	Soil	14	meth_2.1	Free-living	0.64	meth_2.1	25.09	meth_2.1	58.33	meth_2.1	2013-10-29T00:00:00		BRYW		0.05	meth_2.1						https://github.com/AusMicrobiome/contextualdb_doc/raw/4.2.0/db_schema_definitions/db_schema_definitions.xlsx	NA		0	0.1	0	0.44	meth_2.1	109.96	meth_2.1	5.19	meth_2.1	17.28	meth_2.1	718	1 Conservation and Natural Environments	1.1.3 National park	Soil [ENVO_00001998]	1.648	meth_2.1	0.33	meth_2.1	0.37	meth_2.1	0.18	meth_2.1	0.06
102.100.100	12828	Soil	58	meth_2.1	Free-living	0.6	meth_2.1	21.41	meth_2.1	54.47	meth_2.1	2013-10-29T00:00:00		GR		0.081	meth_2.1						https://github.com/AusMicrobiome/contextualdb_doc/raw/4.2.0/db_schema_definitions/db_schema_definitions.xlsx	NA		0	0.1	0	0.34	meth_2.1	86.56	meth_2.1	27.8	meth_2.1	12.32	meth_2.1	895	1 Conservation and Natural Environments	1.1.3 National park	Soil [ENVO_00001998]	1.182	meth_2.1	2.38	meth_2.1	0.96	meth_2.1	0.32	meth_2.1	0.09
102.100.100	12830	Soil	27	meth_2.1	Free-living	0.73	meth_2.1	28.53	meth_2.1	49.36	meth_2.1	2013-10-29T00:00:00		BRRD		0.079	meth_2.1						https://github.com/AusMicrobiome/contextualdb_doc/raw/4.2.0/db_schema_definitions/db_schema_definitions.xlsx	NA		0	0.1	0	0.52	meth_2.1	131.58	meth_2.1	33.68	meth_2.1	13.3	meth_2.1	1129	1 Conservation and Natural Environments	1.1.3 National park	Soil [ENVO_00001998]	1.674	meth_2.1	0.68	meth_2.1	0.47	meth_2.1	0.18	meth_2.1	0.1
102.100.100	12834	Soil	9	meth_2.1	Free-living	0.35	meth_2.1	20.1	meth_2.1	0	meth_2.1	2013-09-19T00:00:00		DKGR		0.03	meth_2.1						https://github.com/AusMicrobiome/contextualdb_doc/raw/4.2.0/db_schema_definitions/db_schema_definitions.xlsx	NA		0	0.1	0	0.56	meth_2.1	100.93	meth_2.1	19.23	meth_2.1	1.91	meth_2.1	61	1 Conservation and Natural Environments	1.3.3 Residual native cover	Soil [ENVO_00001998]	0.16	meth_2.1	1.79	meth_2.1	0.92	meth_2.1	0.1	meth_2.1	0.05
102.100.100	12838	Soil	4	meth_2.1	Free-living	0.28	meth_2.1	NA		NA		2013-08-21T00:00:00		LTGR		0.024	meth_2.1						https://github.com/AusMicrobiome/contextualdb_doc/raw/4.2.0/db_schema_definitions/db_schema_definitions.xlsx	NA		0	0.1	0	0.23	meth_2.1	87.52	meth_2.1	9.78	meth_2.1	0.43	meth_2.1	47	1 Conservation and Natural Environments	1.1.7 Other conserved area	Soil [ENVO_00001998]	1.021	meth_2.1	0.87	meth_2.1	0.9	meth_2.1	0.1	meth_2.1	0.12
102.100.100	12876	Soil	NA		Free-living	NA		NA		NA		2013-08-03T00:00:00		LTGR		0.016	meth_2.1						https://github.com/AusMicrobiome/contextualdb_doc/raw/4.2.0/db_schema_definitions/db_schema_definitions.xlsx	NA		0	0.1	0	NA		NA		NA		NA		42	1 Conservation and Natural Environments	1.1.2 Wilderness area	Soil [ENVO_00001998]	NA		NA		NA		NA		NA
102.100.100	12878	Soil	NA		Free-living	NA		NA		NA		2013-07-21T00:00:00		WH		0.007	meth_2.1						https://github.com/AusMicrobiome/contextualdb_doc/raw/4.2.0/db_schema_definitions/db_schema_definitions.xlsx	NA		0	0.1	0	NA		NA		NA		NA		98	1 Conservation and Natural Environments	1.1.2 Wilderness area	Soil [ENVO_00001998]	NA		NA		NA		NA		NA
102.100.100	12880	Soil	NA		Free-living	NA		NA		NA		2013-07-23T00:00:00		YW		0.012	meth_2.1						https://github.com/AusMicrobiome/contextualdb_doc/raw/4.2.0/db_schema_definitions/db_schema_definitions.xlsx	NA		0	0.1	0	NA		NA		NA		NA		74	1 Conservation and Natural Environments	1.1.2 Wilderness area	Soil [ENVO_00001998]	NA		NA		NA		NA		NA
102.100.100	12882	Soil	NA		Free-living	NA		NA		NA		2013-07-18T00:00:00		LTGR		0.011	meth_2.1						https://github.com/AusMicrobiome/contextualdb_doc/raw/4.2.0/db_schema_definitions/db_schema_definitions.xlsx	NA		0	0.1	0	NA		NA		NA		NA		171	1 Conservation and Natural Environments	1.1.2 Wilderness area	Soil [ENVO_00001998]	NA		NA		NA		NA		NA
102.100.100	12884	Soil	3	meth_2.1	Free-living	0.62	meth_2.1	NA		NA		2013-09-05T00:00:00		GRYW		0.077	meth_2.1						https://github.com/AusMicrobiome/contextualdb_doc/raw/4.2.0/db_schema_definitions/db_schema_definitions.xlsx	NA		0	0.1	0	0.63	meth_2.1	287.16	meth_2.1	16.19	meth_2.1	0.65	meth_2.1	152	1 Conservation and Natural Environments	1.1.1 Strict nature reserve	Soil [ENVO_00001998]	0.595	meth_2.1	2.56	meth_2.1	4.97	meth_2.1	0.72	meth_2.1	0.7
102.100.100	12891	Soil	NA		Free-living	NA		NA		NA		2013-09-23T00:00:00				NA							https://github.com/AusMicrobiome/contextualdb_doc/raw/4.2.0/db_schema_definitions/db_schema_definitions.xlsx	NA		0	0.1	0	NA		NA		NA		NA		730	1 Conservation and Natural Environments		Soil [ENVO_00001998]	NA		NA		NA		NA		NA
102.100.100	12897	Soil	2	meth_2.1	Free-living	0.41	meth_2.1	6.62	meth_2.1	0	meth_2.1	2013-09-12T00:00:00		BROR		0.051	meth_2.1						https://github.com/AusMicrobiome/contextualdb_doc/raw/4.2.0/db_schema_definitions/db_schema_definitions.xlsx	NA		0	0.1	0	0.39	meth_2.1	10.39	meth_2.1	5.21	meth_2.1	0.25	meth_2.1	75	1 Conservation and Natural Environments	1.1.3 National park	Soil [ENVO_00001998]	0.068	meth_2.1	4.74	meth_2.1	0.93	meth_2.1	0.41	meth_2.1	0.06
102.100.100	12899	Soil	6	meth_2.1	Free-living	1.25	meth_2.1	10.1	meth_2.1	0	meth_2.1	2013-09-10T00:00:00		GR		0.168	meth_2.1						https://github.com/AusMicrobiome/contextualdb_doc/raw/4.2.0/db_schema_definitions/db_schema_definitions.xlsx	NA		0	0.1	0	3.2	meth_2.1	233.13	meth_2.1	27.36	meth_2.1	1.35	meth_2.1	21	1 Conservation and Natural Environments	1.1.3 National park	Soil [ENVO_00001998]	0.054	meth_2.1	12.18	meth_2.1	7.25	meth_2.1	1.09	meth_2.1	0.97
102.100.100	12901	Soil	2	meth_2.1	Free-living	0.48	meth_2.1	5.54	meth_2.1	0	meth_2.1	2013-09-11T00:00:00		BR		0.076	meth_2.1						https://github.com/AusMicrobiome/contextualdb_doc/raw/4.2.0/db_schema_definitions/db_schema_definitions.xlsx	NA		0	0.1	0	0.88	meth_2.1	11.31	meth_2.1	4.11	meth_2.1	0.42	meth_2.1	40	1 Conservation and Natural Environments	1.1.3 National park	Soil [ENVO_00001998]	0.042	meth_2.1	9.08	meth_2.1	1.66	meth_2.1	0.86	meth_2.1	0.05
102.100.100	12903	Soil	10	meth_2.1	Free-living	1.13	meth_2.1	32.26	meth_2.1	23.55	meth_2.1	2013-12-06T00:00:00		LTGR		0.092	meth_2.1						https://github.com/AusMicrobiome/contextualdb_doc/raw/4.2.0/db_schema_definitions/db_schema_definitions.xlsx	NA		0	0.1	0	0.37	meth_2.1	628.67	meth_2.1	0.16	meth_2.1	6.49	meth_2.1	100	1 Conservation and Natural Environments	1.1.1 Strict nature reserve	Soil [ENVO_00001998]	4.175	meth_2.1	1.19	meth_2.1	0.97	meth_2.1	0.27	meth_2.1	0.13
102.100.100	12939	Soil	NA		Free-living	NA		NA		NA		2013-08-01T00:00:00		LTGR		0.006	meth_2.1						https://github.com/AusMicrobiome/contextualdb_doc/raw/4.2.0/db_schema_definitions/db_schema_definitions.xlsx	NA		0	0.1	0	NA		NA		NA		NA		50	1 Conservation and Natural Environments	1.1.2 Wilderness area	Soil [ENVO_00001998]	NA		NA		NA		NA		NA
102.100.100	13268	Soil	19	meth_2.1	Free-living	1.34	meth_2.1	15.93	meth_2.1	31.59	meth_2.1	2013-10-24T00:00:00		DKBR		0.37	meth_2.1						https://github.com/AusMicrobiome/contextualdb_doc/raw/4.2.0/db_schema_definitions/db_schema_definitions.xlsx	NA		0	0.1	0	0.3	meth_2.1	97.84	meth_2.1	14.52	meth_2.1	1.24	meth_2.1	79	1 Conservation and Natural Environments	1.1.1 Strict nature reserve	Soil [ENVO_00001998]	0.321	meth_2.1	3.73	meth_2.1	3.22	meth_2.1	0.44	meth_2.1	2.34
102.100.100	13270	Soil	5	meth_2.1	Free-living	0.28	meth_2.1	11.28	meth_2.1	60	meth_2.1	2013-10-24T00:00:00		GR		0.052	meth_2.1						https://github.com/AusMicrobiome/contextualdb_doc/raw/4.2.0/db_schema_definitions/db_schema_definitions.xlsx	NA		0	0.1	0	0.24	meth_2.1	64.3	meth_2.1	1	meth_2.1	0.18	meth_2.1	35	1 Conservation and Natural Environments	1.1.1 Strict nature reserve	Soil [ENVO_00001998]	0.351	meth_2.1	2.17	meth_2.1	1.26	meth_2.1	0.16	meth_2.1	0.31
102.100.100	13729	Soil	1e-10	meth_2.1	Free-living	9.74	meth_2.1	10.8	meth_2.1	NA		2013-10-16T00:00:00		BRRD		0.779	meth_2.1						https://github.com/AusMicrobiome/contextualdb_doc/raw/4.2.0/db_schema_definitions/db_schema_definitions.xlsx	NA		0	0.1	0	4.26	meth_2.1	6.94	meth_2.1	2.43	meth_2.1	0.28	meth_2.1	437	1 Conservation and Natural Environments	1.1 Nature conservation	Soil [ENVO_00001998]	0.124	meth_2.1	12.49	meth_2.1	10.41	meth_2.1	0.76	meth_2.1	7.74
102.100.100	13733	Soil	1e-10	meth_2.1	Free-living	1.83	meth_2.1	10.3	meth_2.1	NA		2013-10-16T00:00:00		BROR		0.131	meth_2.1						https://github.com/AusMicrobiome/contextualdb_doc/raw/4.2.0/db_schema_definitions/db_schema_definitions.xlsx	NA		0	0.1	0	2.57	meth_2.1	3.75	meth_2.1	5.88	meth_2.1	0.46	meth_2.1	444	1 Conservation and Natural Environments	1.1 Nature conservation	Soil [ENVO_00001998]	0.055	meth_2.1	19.63	meth_2.1	4.87	meth_2.1	1.46	meth_2.1	0.37
102.100.100	13735	Soil	1e-10	meth_2.1	Free-living	1.7	meth_2.1	13.2	meth_2.1	NA		2013-10-16T00:00:00		BROR		0.18	meth_2.1						https://github.com/AusMicrobiome/contextualdb_doc/raw/4.2.0/db_schema_definitions/db_schema_definitions.xlsx	NA		0	0.1	0	2.38	meth_2.1	3.51	meth_2.1	4.73	meth_2.1	0.4	meth_2.1	448	1 Conservation and Natural Environments	1.1 Nature conservation	Soil [ENVO_00001998]	0.074	meth_2.1	21.22	meth_2.1	3.04	meth_2.1	1.36	meth_2.1	0.21
102.100.100	138511	Soil	3	meth_2.1	Free-living	0.4	meth_2.1	7.73	meth_2.1	83.71	meth_2.1	2019-10-28T10:00:00		GR	meth_2.1	0.069	meth_2.1						https://github.com/AusMicrobiome/contextualdb_doc/raw/4.2.0/db_schema_definitions/db_schema_definitions.xlsx	NA		0	0.1	0	0.24	meth_2.1	26.8	meth_2.1	21.34	meth_2.1	1.15	meth_2.1	102	1 Conservation and Natural Environments	1.1 Nature conservation	Soil [ENVO_00001998]	0.04	meth_2.1	3.66	meth_2.1	0.93	meth_2.1	0.14	meth_2.1	0.39
102.100.100	138513	Soil	1	meth_2.1	Free-living	0.18	meth_2.1	2.95	meth_2.1	90.88	meth_2.1	2019-10-28T12:00:00		LTGR	meth_2.1	0.024	meth_2.1						https://github.com/AusMicrobiome/contextualdb_doc/raw/4.2.0/db_schema_definitions/db_schema_definitions.xlsx	NA		0	0.1	0	0.14	meth_2.1	20.7	meth_2.1	3.56	meth_2.1	0.27	meth_2.1	135	1 Conservation and Natural Environments	1.1 Nature conservation	Soil [ENVO_00001998]	0.07	meth_2.1	1.79	meth_2.1	0.31	meth_2.1	0.07	meth_2.1	0.04
102.100.100	138515	Soil	3	meth_2.1	Free-living	5.99	meth_2.1	11.44	meth_2.1	69.82	meth_2.1	2019-10-28T23:00:00		GR	meth_2.1	3.257	meth_2.1						https://github.com/AusMicrobiome/contextualdb_doc/raw/4.2.0/db_schema_definitions/db_schema_definitions.xlsx	NA		0	0.1	0	0.36	meth_2.1	18.2	meth_2.1	1.53	meth_2.1	0.64	meth_2.1	85	1 Conservation and Natural Environments	1.1 Nature conservation	Soil [ENVO_00001998]	0.05	meth_2.1	5.04	meth_2.1	3.06	meth_2.1	0.48	meth_2.1	12.31
102.100.100	138524	Soil	3	meth_2.1	Free-living	0.27	meth_2.1	7.91	meth_2.1	79.97	meth_2.1	2022-03-15T23:40:00		GR	meth_2.1	0.063	meth_2.1						https://github.com/AusMicrobiome/contextualdb_doc/raw/4.2.0/db_schema_definitions/db_schema_definitions.xlsx	NA		0	0.1	0	0.21	meth_2.1	42.2	meth_2.1	11.71	meth_2.1	0.63	meth_2.1	NA	1 Conservation and Natural Environments	1.1.4 Natural feature protection	Soil [ENVO_00001998]	0.17	meth_2.1	2.82	meth_2.1	0.86	meth_2.1	0.13	meth_2.1	0.16
102.100.100	138526	Soil	1	meth_2.1	Free-living	0.23	meth_2.1	2.92	meth_2.1	79.23	meth_2.1	2022-03-16T00:30:00		GRWH	meth_2.1	0.021	meth_2.1						https://github.com/AusMicrobiome/contextualdb_doc/raw/4.2.0/db_schema_definitions/db_schema_definitions.xlsx	NA		0	0.1	0	0.16	meth_2.1	15	meth_2.1	2.68	meth_2.1	0.4	meth_2.1	NA	1 Conservation and Natural Environments	1.1.4 Natural feature protection	Soil [ENVO_00001998]	0.07	meth_2.1	0.74	meth_2.1	0.29	meth_2.1	0.07	meth_2.1	0.05
102.100.100	138528	Soil	2	meth_2.1	Free-living	0.19	meth_2.1	1.95	meth_2.1	78.18	meth_2.1	2022-03-16T01:30:00		LTGR	meth_2.1	0.017	meth_2.1						https://github.com/AusMicrobiome/contextualdb_doc/raw/4.2.0/db_schema_definitions/db_schema_definitions.xlsx	NA		0	0.1	0	0.12	meth_2.1	22.9	meth_2.1	2.7	meth_2.1	0.33	meth_2.1	NA	1 Conservation and Natural Environments	1.1.4 Natural feature protection	Soil [ENVO_00001998]	0.08	meth_2.1	0.99	meth_2.1	0.38	meth_2.1	0.06	meth_2.1	0.05
102.100.100	138530	Soil	14	meth_2.1	Free-living	3.04	meth_2.1	26.9	meth_2.1	10.96	meth_2.1	2022-03-16T03:45:00		DKGR	meth_2.1	0.35	meth_2.1						https://github.com/AusMicrobiome/contextualdb_doc/raw/4.2.0/db_schema_definitions/db_schema_definitions.xlsx	NA		0	0.1	0	0.69	meth_2.1	259.3	meth_2.1	73.65	meth_2.1	0.92	meth_2.1	NA	1 Conservation and Natural Environments	1.1.4 Natural feature protection	Soil [ENVO_00001998]	0.03	meth_2.1	11.08	meth_2.1	10.87	meth_2.1	0.94	meth_2.1	3.34
102.100.100	138532	Soil	2	meth_2.1	Free-living	0.28	meth_2.1	5.89	meth_2.1	78.87	meth_2.1	2022-03-16T05:10:00		LTGR	meth_2.1	0.04	meth_2.1						https://github.com/AusMicrobiome/contextualdb_doc/raw/4.2.0/db_schema_definitions/db_schema_definitions.xlsx	NA		0	0.1	0	0.18	meth_2.1	37.5	meth_2.1	14.98	meth_2.1	0.31	meth_2.1	NA	1 Conservation and Natural Environments	1.1.4 Natural feature protection	Soil [ENVO_00001998]	0.14	meth_2.1	1.8	meth_2.1	0.75	meth_2.1	0.11	meth_2.1	0.13
102.100.100	138538	Soil	5	meth_2.1	Free-living	0.28	meth_2.1	1.89	meth_2.1	84.62	meth_2.1	2022-03-17T04:00:00		LTGR	meth_2.1	0.022	meth_2.1						https://github.com/AusMicrobiome/contextualdb_doc/raw/4.2.0/db_schema_definitions/db_schema_definitions.xlsx	NA		0	0.1	0	1.11	meth_2.1	31.5	meth_2.1	7.89	meth_2.1	8.49	meth_2.1	NA	1 Conservation and Natural Environments	1.1.4 Natural feature protection	Soil [ENVO_00001998]	0.04	meth_2.1	2.71	meth_2.1	0.97	meth_2.1	0.06	meth_2.1	0.08
102.100.100	138543	Soil	3	meth_2.1	Free-living	0.54	meth_2.1	8.1	meth_2.1	60.23	meth_2.1	2022-03-17T05:00:00		GRBR	meth_2.1	0.073	meth_2.1						https://github.com/AusMicrobiome/contextualdb_doc/raw/4.2.0/db_schema_definitions/db_schema_definitions.xlsx	NA		0	0.1	0	0.41	meth_2.1	200.2	meth_2.1	3.99	meth_2.1	1.23	meth_2.1	NA	1 Conservation and Natural Environments	1.1.4 Natural feature protection	Soil [ENVO_00001998]	0.44	meth_2.1	1.77	meth_2.1	0.88	meth_2.1	0.18	meth_2.1	0.25
102.100.100	138545	Soil	8	meth_2.1	Free-living	0.88	meth_2.1	15.92	meth_2.1	54.05	meth_2.1	2022-03-17T05:40:00		DKGR	meth_2.1	0.132	meth_2.1						https://github.com/AusMicrobiome/contextualdb_doc/raw/4.2.0/db_schema_definitions/db_schema_definitions.xlsx	NA		0	0.1	0	0.25	meth_2.1	247	meth_2.1	9.53	meth_2.1	1.45	meth_2.1	NA	1 Conservation and Natural Environments	1.1.4 Natural feature protection	Soil [ENVO_00001998]	0.55	meth_2.1	3.45	meth_2.1	3.2	meth_2.1	0.35	meth_2.1	0.63
102.100.100	138590	Soil	3	meth_2.1	Free-living	0.22	meth_2.1	7.93	meth_2.1	71.13	meth_2.1	2021-06-18T01:30:00		GR	meth_2.1	0.017	meth_2.1						https://github.com/AusMicrobiome/contextualdb_doc/raw/4.2.0/db_schema_definitions/db_schema_definitions.xlsx	NA		0	0.1	0	0.29	meth_2.1	32	meth_2.1	6.09	meth_2.1	0.18	meth_2.1	NA	1 Conservation and Natural Environments	1.1 Nature conservation	Soil [ENVO_00001998]	0.6	meth_2.1	1.46	meth_2.1	0.52	meth_2.1	0.03	meth_2.1	0.03
102.100.100	138594	Soil	1e-10	meth_2.1	Free-living	0.59	meth_2.1	4.86	meth_2.1	73.26	meth_2.1	2021-06-17T01:30:00		LTGR	meth_2.1	0.274	meth_2.1						https://github.com/AusMicrobiome/contextualdb_doc/raw/4.2.0/db_schema_definitions/db_schema_definitions.xlsx	NA		0	0.1	0	0.28	meth_2.1	4.2	meth_2.1	1.05	meth_2.1	0.1	meth_2.1	NA	1 Conservation and Natural Environments	1.1 Nature conservation	Soil [ENVO_00001998]	0.07	meth_2.1	0.64	meth_2.1	0.94	meth_2.1	0.06	meth_2.1	1.16
102.100.100	138607	Soil	2	meth_2.1	Free-living	0.12	meth_2.1	2.88	meth_2.1	94.25	meth_2.1	2021-06-15T04:30:00		BRGR	meth_2.1	0.015	meth_2.1						https://github.com/AusMicrobiome/contextualdb_doc/raw/4.2.0/db_schema_definitions/db_schema_definitions.xlsx	NA		0	0.1	0	0.26	meth_2.1	13.9	meth_2.1	5.5	meth_2.1	0.05	meth_2.1	NA	1 Conservation and Natural Environments	1.1 Nature conservation	Soil [ENVO_00001998]	0.12	meth_2.1	0.1	meth_2.1	0.07	meth_2.1	0.01	meth_2.1	0.02
102.100.100	13906	Soil	5	meth_2.1	Free-living	0.35	meth_2.1	12.53	meth_2.1	37.78	meth_2.1	2014-07-22T00:00:00		LTGR		0.037	meth_2.1						https://github.com/AusMicrobiome/contextualdb_doc/raw/4.2.0/db_schema_definitions/db_schema_definitions.xlsx	NA		0	0.1	0	0.44	meth_2.1	120.34	meth_2.1	45.01	meth_2.1	1.73	meth_2.1	1099	1 Conservation and Natural Environments	1.1.3 National park	Soil [ENVO_00001998]	0.485	meth_2.1	3.75	meth_2.1	1.26	meth_2.1	0.45	meth_2.1	0.03
102.100.100	14181	Soil	4	meth_2.1	Free-living	0.37	meth_2.1	15.93	meth_2.1	67.47	meth_2.1	2014-10-15T00:00:00		GR		0.031	meth_2.1						https://github.com/AusMicrobiome/contextualdb_doc/raw/4.2.0/db_schema_definitions/db_schema_definitions.xlsx	NA		0	0.1	0	0.8	meth_2.1	98.13	meth_2.1	4.02	meth_2.1	4.36	meth_2.1	860	1 Conservation and Natural Environments	1.1.6 Protected landscape	Soil [ENVO_00001998]	0.103	meth_2.1	4.35	meth_2.1	2.05	meth_2.1	0.23	meth_2.1	0.09
102.100.100	14183	Soil	2	meth_2.1	Free-living	0.16	meth_2.1	4.91	meth_2.1	82.79	meth_2.1	2014-10-15T00:00:00		GRBR		0.014	meth_2.1						https://github.com/AusMicrobiome/contextualdb_doc/raw/4.2.0/db_schema_definitions/db_schema_definitions.xlsx	NA		0	0.1	0	0.38	meth_2.1	40.22	meth_2.1	7.48	meth_2.1	2.17	meth_2.1	738	1 Conservation and Natural Environments	1.1.6 Protected landscape	Soil [ENVO_00001998]	0.169	meth_2.1	1.29	meth_2.1	0.33	meth_2.1	0.11	meth_2.1	0.02
102.100.100	14185	Soil	8	meth_2.1	Free-living	1.92	meth_2.1	23.05	meth_2.1	26.18	meth_2.1	2015-01-29T00:00:00		DKBR		0.522	meth_2.1						https://github.com/AusMicrobiome/contextualdb_doc/raw/4.2.0/db_schema_definitions/db_schema_definitions.xlsx	NA		0	0.1	0	5.02	meth_2.1	1018.95	meth_2.1	5.18	meth_2.1	37.65	meth_2.1	16	1 Conservation and Natural Environments	1.1.6 Protected landscape	Soil [ENVO_00001998]	0.573	meth_2.1	14.84	meth_2.1	10.79	meth_2.1	0.77	meth_2.1	1.71
102.100.100	14187	Soil	12	meth_2.1	Free-living	2.09	meth_2.1	21.58	meth_2.1	18.23	meth_2.1	2015-01-31T00:00:00		GR		0.187	meth_2.1						https://github.com/AusMicrobiome/contextualdb_doc/raw/4.2.0/db_schema_definitions/db_schema_definitions.xlsx	NA		0	0.1	0	1.81	meth_2.1	552.67	meth_2.1	6.52	meth_2.1	27.81	meth_2.1	244	1 Conservation and Natural Environments	1.1.6 Protected landscape	Soil [ENVO_00001998]	1.458	meth_2.1	2.22	meth_2.1	3.36	meth_2.1	0.44	meth_2.1	0.75
102.100.100	19453	Soil	5	meth_2.1	Free-living	0.19	meth_2.1	7.7	meth_2.1	58.7	meth_2.1	2015-02-18T00:00:00		GRBR		0.02	meth_2.1						https://github.com/AusMicrobiome/contextualdb_doc/raw/4.2.0/db_schema_definitions/db_schema_definitions.xlsx	NA		0	0.1	0	0.4	meth_2.1	30.48	meth_2.1	22.77	meth_2.1	1.22	meth_2.1	21	1 Conservation and Natural Environments	3.2.1 Native/exotic pasture mosaic	Soil [ENVO_00001998]	0.168	meth_2.1	0.93	meth_2.1	0.26	meth_2.1	0.15	meth_2.1	0.02
102.100.100	19455	Soil	9	meth_2.1	Free-living	0.16	meth_2.1	7.61	meth_2.1	61.01	meth_2.1	2015-02-18T00:00:00		GR		0.015	meth_2.1						https://github.com/AusMicrobiome/contextualdb_doc/raw/4.2.0/db_schema_definitions/db_schema_definitions.xlsx	NA		0	0.1	0	0.16	meth_2.1	41.44	meth_2.1	9.3	meth_2.1	1.04	meth_2.1	24	1 Conservation and Natural Environments	3.2.1 Native/exotic pasture mosaic	Soil [ENVO_00001998]	0.2	meth_2.1	0.51	meth_2.1	0.19	meth_2.1	0.13	meth_2.1	0.01
102.100.100	19457	Soil	11	meth_2.1	Free-living	0.16	meth_2.1	5.72	meth_2.1	76.72	meth_2.1	2015-02-18T00:00:00		BRGR		0.032	meth_2.1						https://github.com/AusMicrobiome/contextualdb_doc/raw/4.2.0/db_schema_definitions/db_schema_definitions.xlsx	NA		0	0.1	0	0.21	meth_2.1	13.45	meth_2.1	29.19	meth_2.1	2.01	meth_2.1	29	1 Conservation and Natural Environments	3.2.1 Native/exotic pasture mosaic	Soil [ENVO_00001998]	0.035	meth_2.1	1.46	meth_2.1	0.44	meth_2.1	0.22	meth_2.1	0.01
102.100.100	19459	Soil	8	meth_2.1	Free-living	0.18	meth_2.1	5.97	meth_2.1	69.04	meth_2.1	2015-02-18T00:00:00		GR		0.011	meth_2.1						https://github.com/AusMicrobiome/contextualdb_doc/raw/4.2.0/db_schema_definitions/db_schema_definitions.xlsx	NA		0	0.1	0	0.2	meth_2.1	43.98	meth_2.1	12.19	meth_2.1	0.79	meth_2.1	31	1 Conservation and Natural Environments	3.2.1 Native/exotic pasture mosaic	Soil [ENVO_00001998]	0.193	meth_2.1	0.5	meth_2.1	0.18	meth_2.1	0.12	meth_2.1	0.02
102.100.100	19461	Soil	6	meth_2.1	Free-living	0.2	meth_2.1	5.76	meth_2.1	73	meth_2.1	2015-02-18T00:00:00		GRBR		0.018	meth_2.1						https://github.com/AusMicrobiome/contextualdb_doc/raw/4.2.0/db_schema_definitions/db_schema_definitions.xlsx	NA		0	0.1	0	0.05	meth_2.1	34.14	meth_2.1	9.9	meth_2.1	1.46	meth_2.1	31	1 Conservation and Natural Environments	3.2.1 Native/exotic pasture mosaic	Soil [ENVO_00001998]	0.08	meth_2.1	0.8	meth_2.1	0.24	meth_2.1	0.13	meth_2.1	1e-10
102.100.100	19463	Soil	16	meth_2.1	Free-living	0.48	meth_2.1	19.55	meth_2.1	2.01	meth_2.1	2015-02-18T00:00:00		GR		0.034	meth_2.1						https://github.com/AusMicrobiome/contextualdb_doc/raw/4.2.0/db_schema_definitions/db_schema_definitions.xlsx	NA		0	0.1	0	1.03	meth_2.1	106.81	meth_2.1	12.39	meth_2.1	2.07	meth_2.1	29	1 Conservation and Natural Environments	3.2.1 Native/exotic pasture mosaic	Soil [ENVO_00001998]	1.358	meth_2.1	1.06	meth_2.1	0.2	meth_2.1	0.27	meth_2.1	0.03
102.100.100	19465	Soil	23	meth_2.1	Free-living	0.49	meth_2.1	25.96	meth_2.1	1.32	meth_2.1	2015-02-18T00:00:00		GR		0.034	meth_2.1						https://github.com/AusMicrobiome/contextualdb_doc/raw/4.2.0/db_schema_definitions/db_schema_definitions.xlsx	NA		0	0.1	0	0.96	meth_2.1	87.95	meth_2.1	11.54	meth_2.1	1.51	meth_2.1	27	1 Conservation and Natural Environments	3.2.1 Native/exotic pasture mosaic	Soil [ENVO_00001998]	1.149	meth_2.1	1.54	meth_2.1	0.39	meth_2.1	0.25	meth_2.1	0.05
102.100.100	19467	Soil	37	meth_2.1	Free-living	0.82	meth_2.1	24.97	meth_2.1	0.57	meth_2.1	2015-02-18T00:00:00		DKGR		0.065	meth_2.1						https://github.com/AusMicrobiome/contextualdb_doc/raw/4.2.0/db_schema_definitions/db_schema_definitions.xlsx	NA		0	0.1	0	1.19	meth_2.1	146	meth_2.1	16.84	meth_2.1	3.44	meth_2.1	27	1 Conservation and Natural Environments	3.2.1 Native/exotic pasture mosaic	Soil [ENVO_00001998]	1.423	meth_2.1	2.55	meth_2.1	0.81	meth_2.1	0.45	meth_2.1	0.06
102.100.100	19475	Soil	9	meth_2.1	Free-living	0.29	meth_2.1	9.93	meth_2.1	30.61	meth_2.1	2015-02-18T00:00:00		LTGR		0.025	meth_2.1						https://github.com/AusMicrobiome/contextualdb_doc/raw/4.2.0/db_schema_definitions/db_schema_definitions.xlsx	NA		0	0.1	0	0.15	meth_2.1	35.09	meth_2.1	23.9	meth_2.1	1.42	meth_2.1	33	1 Conservation and Natural Environments	1.1.5 Habitat/species management area	Soil [ENVO_00001998]	0.043	meth_2.1	2.89	meth_2.1	0.52	meth_2.1	0.18	meth_2.1	0.03
102.100.100	19477	Soil	5	meth_2.1	Free-living	0.33	meth_2.1	7.83	meth_2.1	39.74	meth_2.1	2015-02-18T00:00:00		LTGR		0.032	meth_2.1						https://github.com/AusMicrobiome/contextualdb_doc/raw/4.2.0/db_schema_definitions/db_schema_definitions.xlsx	NA		0	0.1	0	0.05	meth_2.1	34.57	meth_2.1	18.97	meth_2.1	1.71	meth_2.1	35	1 Conservation and Natural Environments	1.1.5 Habitat/species management area	Soil [ENVO_00001998]	0.049	meth_2.1	1.77	meth_2.1	0.51	meth_2.1	0.24	meth_2.1	0.04
102.100.100	19479	Soil	5	meth_2.1	Free-living	0.42	meth_2.1	20.62	meth_2.1	11.3	meth_2.1	2015-02-19T00:00:00		BRGR		0.036	meth_2.1						https://github.com/AusMicrobiome/contextualdb_doc/raw/4.2.0/db_schema_definitions/db_schema_definitions.xlsx	NA		0	0.1	0	0.21	meth_2.1	471.19	meth_2.1	15.43	meth_2.1	1.03	meth_2.1	28	1 Conservation and Natural Environments	1.1.5 Habitat/species management area	Soil [ENVO_00001998]	1.186	meth_2.1	1.22	meth_2.1	2.09	meth_2.1	0.23	meth_2.1	0.4
102.100.100	19481	Soil	11	meth_2.1	Free-living	0.76	meth_2.1	13.84	meth_2.1	10.71	meth_2.1	2015-02-19T00:00:00		GR		0.052	meth_2.1						https://github.com/AusMicrobiome/contextualdb_doc/raw/4.2.0/db_schema_definitions/db_schema_definitions.xlsx	NA		0	0.1	0	0.17	meth_2.1	430.29	meth_2.1	26.32	meth_2.1	1.45	meth_2.1	32	1 Conservation and Natural Environments	1.1.5 Habitat/species management area	Soil [ENVO_00001998]	1.048	meth_2.1	1.12	meth_2.1	1.32	meth_2.1	0.29	meth_2.1	0.44
102.100.100	19483	Soil	17	meth_2.1	Free-living	0.59	meth_2.1	22.15	meth_2.1	2.33	meth_2.1	2015-02-19T00:00:00		LTGR		0.023	meth_2.1						https://github.com/AusMicrobiome/contextualdb_doc/raw/4.2.0/db_schema_definitions/db_schema_definitions.xlsx	NA		0	0.1	0	0.39	meth_2.1	233.7	meth_2.1	22.34	meth_2.1	1.42	meth_2.1	37	1 Conservation and Natural Environments	1.1.5 Habitat/species management area	Soil [ENVO_00001998]	0.84	meth_2.1	1.32	meth_2.1	0.82	meth_2.1	0.27	meth_2.1	0.12
102.100.100	19485	Soil	7	meth_2.1	Free-living	0.26	meth_2.1	5.84	meth_2.1	71.17	meth_2.1	2015-02-19T00:00:00		GR		0.023	meth_2.1						https://github.com/AusMicrobiome/contextualdb_doc/raw/4.2.0/db_schema_definitions/db_schema_definitions.xlsx	NA		0	0.1	0	0.17	meth_2.1	73.56	meth_2.1	8.52	meth_2.1	0.96	meth_2.1	35	1 Conservation and Natural Environments	3.2.1 Native/exotic pasture mosaic	Soil [ENVO_00001998]	0.251	meth_2.1	0.51	meth_2.1	0.15	meth_2.1	0.1	meth_2.1	0.04
102.100.100	19487	Soil	5	meth_2.1	Free-living	0.21	meth_2.1	9.85	meth_2.1	42.22	meth_2.1	2015-02-23T00:00:00		GR		0.024	meth_2.1						https://github.com/AusMicrobiome/contextualdb_doc/raw/4.2.0/db_schema_definitions/db_schema_definitions.xlsx	NA		0	0.1	0	0.4	meth_2.1	156.41	meth_2.1	11.21	meth_2.1	4.32	meth_2.1	38	1 Conservation and Natural Environments	3.2.1 Native/exotic pasture mosaic	Soil [ENVO_00001998]	0.235	meth_2.1	1.36	meth_2.1	0.4	meth_2.1	0.32	meth_2.1	0.02
102.100.100	19489	Soil	6	meth_2.1	Free-living	0.23	meth_2.1	7.76	meth_2.1	35.84	meth_2.1	2015-02-23T00:00:00		LTBR		0.029	meth_2.1						https://github.com/AusMicrobiome/contextualdb_doc/raw/4.2.0/db_schema_definitions/db_schema_definitions.xlsx	NA		0	0.1	0	0.37	meth_2.1	44.91	meth_2.1	51.24	meth_2.1	1.62	meth_2.1	40	1 Conservation and Natural Environments	3.2.1 Native/exotic pasture mosaic	Soil [ENVO_00001998]	0.165	meth_2.1	1.3	meth_2.1	0.31	meth_2.1	0.24	meth_2.1	0.04
102.100.100	19491	Soil	10	meth_2.1	Free-living	0.16	meth_2.1	9.64	meth_2.1	69.43	meth_2.1	2015-02-23T00:00:00		BR		0.034	meth_2.1						https://github.com/AusMicrobiome/contextualdb_doc/raw/4.2.0/db_schema_definitions/db_schema_definitions.xlsx	NA		0	0.1	0	0.61	meth_2.1	35	meth_2.1	72.07	meth_2.1	1.6	meth_2.1	42	1 Conservation and Natural Environments	3.2.1 Native/exotic pasture mosaic	Soil [ENVO_00001998]	0.156	meth_2.1	1.31	meth_2.1	0.27	meth_2.1	0.24	meth_2.1	0.01
102.100.100	19493	Soil	4	meth_2.1	Free-living	0.11	meth_2.1	5.79	meth_2.1	84.88	meth_2.1	2015-02-23T00:00:00		GRBR		0.018	meth_2.1						https://github.com/AusMicrobiome/contextualdb_doc/raw/4.2.0/db_schema_definitions/db_schema_definitions.xlsx	NA		0	0.1	0	0.03	meth_2.1	24.73	meth_2.1	12.85	meth_2.1	1.23	meth_2.1	40	1 Conservation and Natural Environments	3.2.1 Native/exotic pasture mosaic	Soil [ENVO_00001998]	0.086	meth_2.1	0.53	meth_2.1	0.2	meth_2.1	0.16	meth_2.1	1e-10
102.100.100	19495	Soil	7	meth_2.1	Free-living	0.14	meth_2.1	4.11	meth_2.1	82.47	meth_2.1	2015-02-23T00:00:00		GR		0.048	meth_2.1						https://github.com/AusMicrobiome/contextualdb_doc/raw/4.2.0/db_schema_definitions/db_schema_definitions.xlsx	NA		0	0.1	0	0.12	meth_2.1	34.05	meth_2.1	16.53	meth_2.1	1.62	meth_2.1	40	1 Conservation and Natural Environments	3.2.1 Native/exotic pasture mosaic	Soil [ENVO_00001998]	0.127	meth_2.1	0.89	meth_2.1	0.2	meth_2.1	0.16	meth_2.1	1e-10
102.100.100	19497	Soil	2	meth_2.1	Free-living	0.12	meth_2.1	2.01	meth_2.1	91.61	meth_2.1	2015-02-23T00:00:00		GRBR		0.019	meth_2.1						https://github.com/AusMicrobiome/contextualdb_doc/raw/4.2.0/db_schema_definitions/db_schema_definitions.xlsx	NA		0	0.1	0	0.16	meth_2.1	26.02	meth_2.1	9.03	meth_2.1	0.79	meth_2.1	40	1 Conservation and Natural Environments	3.2.1 Native/exotic pasture mosaic	Soil [ENVO_00001998]	0.184	meth_2.1	0.36	meth_2.1	0.09	meth_2.1	0.09	meth_2.1	1e-10
102.100.100	19499	Soil	15	meth_2.1	Free-living	0.2	meth_2.1	5.97	meth_2.1	74.73	meth_2.1	2015-02-23T00:00:00		GR		0.04	meth_2.1						https://github.com/AusMicrobiome/contextualdb_doc/raw/4.2.0/db_schema_definitions/db_schema_definitions.xlsx	NA		0	0.1	0	0.19	meth_2.1	54.49	meth_2.1	10.71	meth_2.1	1.78	meth_2.1	38	1 Conservation and Natural Environments	3.2.1 Native/exotic pasture mosaic	Soil [ENVO_00001998]	0.195	meth_2.1	0.9	meth_2.1	0.29	meth_2.1	0.23	meth_2.1	0.03
102.100.100	19501	Soil	7	meth_2.1	Free-living	0.25	meth_2.1	4.05	meth_2.1	75.16	meth_2.1	2015-02-23T00:00:00		GR		0.025	meth_2.1						https://github.com/AusMicrobiome/contextualdb_doc/raw/4.2.0/db_schema_definitions/db_schema_definitions.xlsx	NA		0	0.1	0	0.16	meth_2.1	62.9	meth_2.1	15.93	meth_2.1	1.13	meth_2.1	36	1 Conservation and Natural Environments	1.1.5 Habitat/species management area	Soil [ENVO_00001998]	0.486	meth_2.1	0.66	meth_2.1	0.21	meth_2.1	0.12	meth_2.1	0.02
102.100.100	19503	Soil	12	meth_2.1	Free-living	0.35	meth_2.1	6.24	meth_2.1	21.14	meth_2.1	2015-02-23T00:00:00		BRYW		0.026	meth_2.1						https://github.com/AusMicrobiome/contextualdb_doc/raw/4.2.0/db_schema_definitions/db_schema_definitions.xlsx	NA		0	0.1	0	0.2	meth_2.1	176.62	meth_2.1	35.85	meth_2.1	1.1	meth_2.1	31	1 Conservation and Natural Environments	1.1.5 Habitat/species management area	Soil [ENVO_00001998]	0.339	meth_2.1	0.68	meth_2.1	0.58	meth_2.1	0.15	meth_2.1	0.12
102.100.100	19505	Soil	11	meth_2.1	Free-living	0.3	meth_2.1	3.93	meth_2.1	69.02	meth_2.1	2015-02-23T00:00:00		GR		0.045	meth_2.1						https://github.com/AusMicrobiome/contextualdb_doc/raw/4.2.0/db_schema_definitions/db_schema_definitions.xlsx	NA		0	0.1	0	0.21	meth_2.1	94.95	meth_2.1	29.79	meth_2.1	2.97	meth_2.1	38	1 Conservation and Natural Environments	1.1.5 Habitat/species management area	Soil [ENVO_00001998]	0.283	meth_2.1	1.12	meth_2.1	0.43	meth_2.1	0.21	meth_2.1	0.03
102.100.100	19507	Soil	11	meth_2.1	Free-living	1.1	meth_2.1	16.47	meth_2.1	11.76	meth_2.1	2015-02-25T00:00:00		BRBK		0.071	meth_2.1						https://github.com/AusMicrobiome/contextualdb_doc/raw/4.2.0/db_schema_definitions/db_schema_definitions.xlsx	NA		0	0.1	0	0.54	meth_2.1	94.17	meth_2.1	90.53	meth_2.1	6.78	meth_2.1	29	1 Conservation and Natural Environments	1.1.5 Habitat/species management area	Soil [ENVO_00001998]	0.053	meth_2.1	19.27	meth_2.1	3.32	meth_2.1	0.48	meth_2.1	0.18
102.100.100	19511	Soil	6	meth_2.1	Free-living	0.32	meth_2.1	8.12	meth_2.1	72.46	meth_2.1	2015-02-25T00:00:00		LTGR		0.03	meth_2.1						https://github.com/AusMicrobiome/contextualdb_doc/raw/4.2.0/db_schema_definitions/db_schema_definitions.xlsx	NA		0	0.1	0	0.14	meth_2.1	67.26	meth_2.1	34.4	meth_2.1	0.77	meth_2.1	38	1 Conservation and Natural Environments	1.1.5 Habitat/species management area	Soil [ENVO_00001998]	0.339	meth_2.1	0.61	meth_2.1	0.33	meth_2.1	0.14	meth_2.1	0.05
102.100.100	19515	Soil	8	meth_2.1	Free-living	0.45	meth_2.1	12.43	meth_2.1	20.47	meth_2.1	2015-02-25T00:00:00		GR		0.053	meth_2.1						https://github.com/AusMicrobiome/contextualdb_doc/raw/4.2.0/db_schema_definitions/db_schema_definitions.xlsx	NA		0	0.1	0	0.14	meth_2.1	416.87	meth_2.1	11.06	meth_2.1	1.65	meth_2.1	26	1 Conservation and Natural Environments	1.1.5 Habitat/species management area	Soil [ENVO_00001998]	0.977	meth_2.1	0.6	meth_2.1	0.79	meth_2.1	0.23	meth_2.1	0.26
102.100.100	19517	Soil	20	meth_2.1	Free-living	0.45	meth_2.1	14.61	meth_2.1	4.15	meth_2.1	2015-02-25T00:00:00		LTGR		0.042	meth_2.1						https://github.com/AusMicrobiome/contextualdb_doc/raw/4.2.0/db_schema_definitions/db_schema_definitions.xlsx	NA		0	0.1	0	0.27	meth_2.1	193.16	meth_2.1	35.96	meth_2.1	2.35	meth_2.1	33	1 Conservation and Natural Environments	1.1.5 Habitat/species management area	Soil [ENVO_00001998]	0.171	meth_2.1	2.37	meth_2.1	0.88	meth_2.1	0.26	meth_2.1	0.13
102.100.100	401548	Soil	4.77706	meth_2.1	Free-living	NA		12.91	meth_1.23	NA		2021-01-27T00:00:00	SL102346			0.0547	meth_2.1	No crop	No crop	No crop	No crop	No crop	https://github.com/AusMicrobiome/contextualdb_doc/raw/4.2.0/db_schema_definitions/db_schema_definitions.xlsx	1.21423	meth_1.23	0	0.1	0	NA		NA		NA		NA		NA	1 Conservation and Natural Environments	1.1.6 Protected landscape	Soil [ENVO_00001998]	NA		NA		NA		NA		NA
102.100.100	401549	Soil	3.54054	meth_2.1	Free-living	NA		1.91	meth_1.23	NA		2021-01-27T00:00:00	SL102346			0.0849	meth_2.1	No crop	No crop	No crop	No crop	No crop	https://github.com/AusMicrobiome/contextualdb_doc/raw/4.2.0/db_schema_definitions/db_schema_definitions.xlsx	1.90439	meth_1.23	0	0.1	0	NA		NA		NA		NA		NA	1 Conservation and Natural Environments	1.1.6 Protected landscape	Soil [ENVO_00001998]	NA		NA		NA		NA		NA
102.100.100	401550	Soil	4.4536	meth_2.1	Free-living	NA		4.91	meth_1.23	NA		2021-01-27T00:00:00	SL102346			0.0551	meth_2.1	No crop	No crop	No crop	No crop	No crop	https://github.com/AusMicrobiome/contextualdb_doc/raw/4.2.0/db_schema_definitions/db_schema_definitions.xlsx	2.32083	meth_1.23	0	0.1	0	NA		NA		NA		NA		NA	1 Conservation and Natural Environments	1.1.6 Protected landscape	Soil [ENVO_00001998]	NA		NA		NA		NA		NA
102.100.100	401551	Soil	3.79796	meth_2.1	Free-living	NA		8.91	meth_1.23	NA		2021-01-27T00:00:00	SL102346			0.0611	meth_2.1	No crop	No crop	No crop	No crop	No crop	https://github.com/AusMicrobiome/contextualdb_doc/raw/4.2.0/db_schema_definitions/db_schema_definitions.xlsx	1.88919	meth_1.23	0	0.1	0	NA		NA		NA		NA		NA	1 Conservation and Natural Environments	1.1.6 Protected landscape	Soil [ENVO_00001998]	NA		NA		NA		NA		NA
102.100.100	401552	Soil	3.79584	meth_2.1	Free-living	NA		11.91	meth_1.23	NA		2021-01-27T00:00:00	SL102346			0.0396	meth_2.1	No crop	No crop	No crop	No crop	No crop	https://github.com/AusMicrobiome/contextualdb_doc/raw/4.2.0/db_schema_definitions/db_schema_definitions.xlsx	2.82735	meth_1.23	0	0.1	0	NA		NA		NA		NA		NA	1 Conservation and Natural Environments	1.1.6 Protected landscape	Soil [ENVO_00001998]	NA		NA		NA		NA		NA
102.100.100	401553	Soil	2.92187	meth_2.1	Free-living	NA		7.91	meth_1.23	NA		2021-01-27T00:00:00	SL102346			0.0839	meth_2.1	No crop	No crop	No crop	No crop	No crop	https://github.com/AusMicrobiome/contextualdb_doc/raw/4.2.0/db_schema_definitions/db_schema_definitions.xlsx	3.42627	meth_1.23	0	0.1	0	NA		NA		NA		NA		NA	1 Conservation and Natural Environments	1.1.6 Protected landscape	Soil [ENVO_00001998]	NA		NA		NA		NA		NA
102.100.100	401554	Soil	3.4321	meth_2.1	Free-living	NA		8.91	meth_1.23	NA		2021-01-27T00:00:00	SL102346			0.0574	meth_2.1	No crop	No crop	No crop	No crop	No crop	https://github.com/AusMicrobiome/contextualdb_doc/raw/4.2.0/db_schema_definitions/db_schema_definitions.xlsx	2.89168	meth_1.23	0	0.1	0	NA		NA		NA		NA		NA	1 Conservation and Natural Environments	1.1.6 Protected landscape	Soil [ENVO_00001998]	NA		NA		NA		NA		NA
102.100.100	401555	Soil	4.10281	meth_2.1	Free-living	NA		2.91	meth_1.23	NA		2021-01-27T00:00:00	SL102346			0.0434	meth_2.1	No crop	No crop	No crop	No crop	No crop	https://github.com/AusMicrobiome/contextualdb_doc/raw/4.2.0/db_schema_definitions/db_schema_definitions.xlsx	2.7361	meth_1.23	0	0.1	0	NA		NA		NA		NA		NA	1 Conservation and Natural Environments	1.1.6 Protected landscape	Soil [ENVO_00001998]	NA		NA		NA		NA		NA
102.100.100	401556	Soil	4.13923	meth_2.1	Free-living	NA		18.91	meth_1.23	NA		2021-01-29T00:00:00	SL102346			0.0495	meth_2.1	No crop	No crop	No crop	No crop	No crop	https://github.com/AusMicrobiome/contextualdb_doc/raw/4.2.0/db_schema_definitions/db_schema_definitions.xlsx	3.05545	meth_1.23	0	0.1	0	NA		NA		NA		NA		NA	1 Conservation and Natural Environments	1.1.3 National park	Soil [ENVO_00001998]	NA		NA		NA		NA		NA
102.100.100	401557	Soil	4.29408	meth_2.1	Free-living	NA		4.91	meth_1.23	NA		2021-01-29T00:00:00	SL102346			0.0599	meth_2.1	No crop	No crop	No crop	No crop	No crop	https://github.com/AusMicrobiome/contextualdb_doc/raw/4.2.0/db_schema_definitions/db_schema_definitions.xlsx	3.20284	meth_1.23	0	0.1	0	NA		NA		NA		NA		NA	1 Conservation and Natural Environments	1.1.3 National park	Soil [ENVO_00001998]	NA		NA		NA		NA		NA
102.100.100	401558	Soil	2.55617	meth_2.1	Free-living	NA		19.91	meth_1.23	NA		2021-01-29T00:00:00	SL102346			0.0482	meth_2.1	No crop	No crop	No crop	No crop	No crop	https://github.com/AusMicrobiome/contextualdb_doc/raw/4.2.0/db_schema_definitions/db_schema_definitions.xlsx	2.95134	meth_1.23	0	0.1	0	NA		NA		NA		NA		NA	1 Conservation and Natural Environments	1.1.3 National park	Soil [ENVO_00001998]	NA		NA		NA		NA		NA
102.100.100	401559	Soil	4.05223	meth_2.1	Free-living	NA		15.31	meth_1.23	NA		2021-02-02T00:00:00	SL102346			0.0238	meth_2.1	No crop	No crop	No crop	No crop	No crop	https://github.com/AusMicrobiome/contextualdb_doc/raw/4.2.0/db_schema_definitions/db_schema_definitions.xlsx	3.44382	meth_1.23	0	0.1	0	NA		NA		NA		NA		NA	1 Conservation and Natural Environments	1.1.1 Strict nature reserve	Soil [ENVO_00001998]	NA		NA		NA		NA		NA
102.100.100	401560	Soil	2.65006	meth_2.1	Free-living	NA		19.91	meth_1.23	NA		2021-01-29T00:00:00	SL102346			0.0653	meth_2.1	No crop	No crop	No crop	No crop	No crop	https://github.com/AusMicrobiome/contextualdb_doc/raw/4.2.0/db_schema_definitions/db_schema_definitions.xlsx	3.12213	meth_1.23	0	0.1	0	NA		NA		NA		NA		NA	1 Conservation and Natural Environments	1.1.3 National park	Soil [ENVO_00001998]	NA		NA		NA		NA		NA
102.100.100	401561	Soil	3.48269	meth_2.1	Free-living	NA		4.91	meth_1.23	NA		2021-01-29T00:00:00	SL102346			0.0511	meth_2.1	No crop	No crop	No crop	No crop	No crop	https://github.com/AusMicrobiome/contextualdb_doc/raw/4.2.0/db_schema_definitions/db_schema_definitions.xlsx	2.96304	meth_1.23	0	0.1	0	NA		NA		NA		NA		NA	1 Conservation and Natural Environments	1.1.3 National park	Soil [ENVO_00001998]	NA		NA		NA		NA		NA
102.100.100	401562	Soil	8.40513	meth_2.1	Free-living	NA		17.91	meth_1.23	NA		2021-01-29T00:00:00	SL102346			0.0526	meth_2.1	No crop	No crop	No crop	No crop	No crop	https://github.com/AusMicrobiome/contextualdb_doc/raw/4.2.0/db_schema_definitions/db_schema_definitions.xlsx	3.4485	meth_1.23	0	0.1	0	NA		NA		NA		NA		NA	1 Conservation and Natural Environments	1.1.3 National park	Soil [ENVO_00001998]	NA		NA		NA		NA		NA
102.100.100	401563	Soil	7.84209	meth_2.1	Free-living	NA		14.91	meth_1.23	NA		2021-02-02T00:00:00	SL102346			0.0378	meth_2.1	No crop	No crop	No crop	No crop	No crop	https://github.com/AusMicrobiome/contextualdb_doc/raw/4.2.0/db_schema_definitions/db_schema_definitions.xlsx	2.59573	meth_1.23	0	0.1	0	NA		NA		NA		NA		NA	1 Conservation and Natural Environments	1.1.1 Strict nature reserve	Soil [ENVO_00001998]	NA		NA		NA		NA		NA
102.100.100	401564	Soil	7.55093	meth_2.1	Free-living	NA		19.91	meth_1.23	NA		2021-02-03T00:00:00	SL102346			0.0385	meth_2.1	No crop	No crop	No crop	No crop	No crop	https://github.com/AusMicrobiome/contextualdb_doc/raw/4.2.0/db_schema_definitions/db_schema_definitions.xlsx	3.11862	meth_1.23	0	0.1	0	NA		NA		NA		NA		NA	1 Conservation and Natural Environments	1.1.1 Strict nature reserve	Soil [ENVO_00001998]	NA		NA		NA		NA		NA
102.100.100	401565	Soil	17.4196	meth_2.1	Free-living	NA		3.31	meth_1.23	NA		2021-02-03T00:00:00	SL102346			0.0268	meth_2.1	No crop	No crop	No crop	No crop	No crop	https://github.com/AusMicrobiome/contextualdb_doc/raw/4.2.0/db_schema_definitions/db_schema_definitions.xlsx	3.19115	meth_1.23	0	0.1	0	NA		NA		NA		NA		NA	1 Conservation and Natural Environments	1.1.1 Strict nature reserve	Soil [ENVO_00001998]	NA		NA		NA		NA		NA
102.100.100	401566	Soil	2.60341	meth_2.1	Free-living	NA		35.91	meth_1.23	NA		2021-02-03T00:00:00	SL102346			0.0313	meth_2.1	No crop	No crop	No crop	No crop	No crop	https://github.com/AusMicrobiome/contextualdb_doc/raw/4.2.0/db_schema_definitions/db_schema_definitions.xlsx	1.80379	meth_1.23	0	0.1	0	NA		NA		NA		NA		NA	1 Conservation and Natural Environments	1.1.1 Strict nature reserve	Soil [ENVO_00001998]	NA		NA		NA		NA		NA
102.100.100	401567	Soil	2.79045	meth_2.1	Free-living	NA		19.91	meth_1.23	NA		2021-02-03T00:00:00	SL102346			0.046	meth_2.1	No crop	No crop	No crop	No crop	No crop	https://github.com/AusMicrobiome/contextualdb_doc/raw/4.2.0/db_schema_definitions/db_schema_definitions.xlsx	2.58754	meth_1.23	0	0.1	0	NA		NA		NA		NA		NA	1 Conservation and Natural Environments	1.1.1 Strict nature reserve	Soil [ENVO_00001998]	NA		NA		NA		NA		NA
102.100.100	401568	Soil	3.40416	meth_2.1	Free-living	NA		13.91	meth_1.23	NA		2021-02-02T00:00:00	SL102346			0.0216	meth_2.1	No crop	No crop	No crop	No crop	No crop	https://github.com/AusMicrobiome/contextualdb_doc/raw/4.2.0/db_schema_definitions/db_schema_definitions.xlsx	2.95485	meth_1.23	0	0.1	0	NA		NA		NA		NA		NA	1 Conservation and Natural Environments	1.1.1 Strict nature reserve	Soil [ENVO_00001998]	NA		NA		NA		NA		NA
102.100.100	401569	Soil	56.7253	meth_2.1	Free-living	NA		12.91	meth_1.23	NA		2021-02-04T00:00:00	SL102346			0.1106	meth_2.1	No crop	No crop	No crop	No crop	No crop	https://github.com/AusMicrobiome/contextualdb_doc/raw/4.2.0/db_schema_definitions/db_schema_definitions.xlsx	1.87047	meth_1.23	0	0.1	0	NA		NA		NA		NA		NA	1 Conservation and Natural Environments	1.1.7 Other conserved area	Soil [ENVO_00001998]	NA		NA		NA		NA		NA
102.100.100	401570	Soil	76.1945	meth_2.1	Free-living	NA		25.91	meth_1.23	NA		2021-02-04T00:00:00	SL102346			0.0953	meth_2.1	No crop	No crop	No crop	No crop	No crop	https://github.com/AusMicrobiome/contextualdb_doc/raw/4.2.0/db_schema_definitions/db_schema_definitions.xlsx	2.0085	meth_1.23	0	0.1	0	NA		NA		NA		NA		NA	1 Conservation and Natural Environments	1.1.7 Other conserved area	Soil [ENVO_00001998]	NA		NA		NA		NA		NA
102.100.100	401571	Soil	3.83893	meth_2.1	Free-living	NA		4.91	meth_1.23	NA		2021-02-05T00:00:00	SL102346			0.0737	meth_2.1	No crop	No crop	No crop	No crop	No crop	https://github.com/AusMicrobiome/contextualdb_doc/raw/4.2.0/db_schema_definitions/db_schema_definitions.xlsx	2.18514	meth_1.23	0	0.1	0	NA		NA		NA		NA		NA	1 Conservation and Natural Environments	1.1.1 Strict nature reserve	Soil [ENVO_00001998]	NA		NA		NA		NA		NA
102.100.100	401572	Soil	3.60625	meth_2.1	Free-living	NA		5.91	meth_1.23	NA		2021-02-03T00:00:00	SL102346			0.02	meth_2.1	No crop	No crop	No crop	No crop	No crop	https://github.com/AusMicrobiome/contextualdb_doc/raw/4.2.0/db_schema_definitions/db_schema_definitions.xlsx	3.21688	meth_1.23	0	0.1	0	NA		NA		NA		NA		NA	1 Conservation and Natural Environments	1.1.1 Strict nature reserve	Soil [ENVO_00001998]	NA		NA		NA		NA		NA
102.100.100	401573	Soil	65.6879	meth_2.1	Free-living	NA		16.91	meth_1.23	NA		2021-02-04T00:00:00	SL102346			0.0975	meth_2.1	No crop	No crop	No crop	No crop	No crop	https://github.com/AusMicrobiome/contextualdb_doc/raw/4.2.0/db_schema_definitions/db_schema_definitions.xlsx	1.49848	meth_1.23	0	0.1	0	NA		NA		NA		NA		NA	1 Conservation and Natural Environments	1.1.7 Other conserved area	Soil [ENVO_00001998]	NA		NA		NA		NA		NA
102.100.100	401574	Soil	2.29743	meth_2.1	Free-living	NA		7.31	meth_1.23	NA		2021-02-04T00:00:00	SL102346			0.1171	meth_2.1	No crop	No crop	No crop	No crop	No crop	https://github.com/AusMicrobiome/contextualdb_doc/raw/4.2.0/db_schema_definitions/db_schema_definitions.xlsx	2.0436	meth_1.23	0	0.1	0	NA		NA		NA		NA		NA	1 Conservation and Natural Environments	1.1.1 Strict nature reserve	Soil [ENVO_00001998]	NA		NA		NA		NA		NA
102.100.100	401575	Soil	3.38127	meth_2.1	Free-living	NA		18.91	meth_1.23	NA		2021-02-03T00:00:00	SL102346			0.0288	meth_2.1	No crop	No crop	No crop	No crop	No crop	https://github.com/AusMicrobiome/contextualdb_doc/raw/4.2.0/db_schema_definitions/db_schema_definitions.xlsx	2.26819	meth_1.23	0	0.1	0	NA		NA		NA		NA		NA	1 Conservation and Natural Environments	1.1.1 Strict nature reserve	Soil [ENVO_00001998]	NA		NA		NA		NA		NA
102.100.100	401576	Soil	1.98962	meth_2.1	Free-living	NA		17.31	meth_1.23	NA		2021-02-02T00:00:00	SL102346			0.0227	meth_2.1	No crop	No crop	No crop	No crop	No crop	https://github.com/AusMicrobiome/contextualdb_doc/raw/4.2.0/db_schema_definitions/db_schema_definitions.xlsx	2.73493	meth_1.23	0	0.1	0	NA		NA		NA		NA		NA	1 Conservation and Natural Environments	1.1.1 Strict nature reserve	Soil [ENVO_00001998]	NA		NA		NA		NA		NA
102.100.100	401577	Soil	6.57047	meth_2.1	Free-living	NA		13.51	meth_1.23	NA		2021-02-02T00:00:00	SL102346			0.0328	meth_2.1	No crop	No crop	No crop	No crop	No crop	https://github.com/AusMicrobiome/contextualdb_doc/raw/4.2.0/db_schema_definitions/db_schema_definitions.xlsx	3.4485	meth_1.23	0	0.1	0	NA		NA		NA		NA		NA	1 Conservation and Natural Environments	1.1.1 Strict nature reserve	Soil [ENVO_00001998]	NA		NA		NA		NA		NA
102.100.100	401578	Soil	0.854716	meth_2.1	Free-living	NA		22.91	meth_1.23	NA		2021-02-03T00:00:00	SL102346			0.0327	meth_2.1	No crop	No crop	No crop	No crop	No crop	https://github.com/AusMicrobiome/contextualdb_doc/raw/4.2.0/db_schema_definitions/db_schema_definitions.xlsx	2.68697	meth_1.23	0	0.1	0	NA		NA		NA		NA		NA	1 Conservation and Natural Environments	1.1.1 Strict nature reserve	Soil [ENVO_00001998]	NA		NA		NA		NA		NA
102.100.100	401579	Soil	3.16449	meth_2.1	Free-living	NA		20.91	meth_1.23	NA		2021-02-03T00:00:00	SL102346			0.0338	meth_2.1	No crop	No crop	No crop	No crop	No crop	https://github.com/AusMicrobiome/contextualdb_doc/raw/4.2.0/db_schema_definitions/db_schema_definitions.xlsx	2.95719	meth_1.23	0	0.1	0	NA		NA		NA		NA		NA	1 Conservation and Natural Environments	1.1.1 Strict nature reserve	Soil [ENVO_00001998]	NA		NA		NA		NA		NA
102.100.100	401580	Soil	2.47154	meth_2.1	Free-living	NA		17.91	meth_1.23	NA		2021-02-05T00:00:00	SL102346			0.0842	meth_2.1	No crop	No crop	No crop	No crop	No crop	https://github.com/AusMicrobiome/contextualdb_doc/raw/4.2.0/db_schema_definitions/db_schema_definitions.xlsx	2.16759	meth_1.23	0	0.1	0	NA		NA		NA		NA		NA	1 Conservation and Natural Environments	1.1.5 Habitat/species management area	Soil [ENVO_00001998]	NA		NA		NA		NA		NA
102.100.100	401581	Soil	4.57568	meth_2.1	Free-living	NA		7.71	meth_1.23	NA		2021-02-05T00:00:00	SL102346			0.1005	meth_2.1	No crop	No crop	No crop	No crop	No crop	https://github.com/AusMicrobiome/contextualdb_doc/raw/4.2.0/db_schema_definitions/db_schema_definitions.xlsx	1.99447	meth_1.23	0	0.1	0	NA		NA		NA		NA		NA	1 Conservation and Natural Environments	1.1.2 Wilderness area	Soil [ENVO_00001998]	NA		NA		NA		NA		NA
102.100.100	401582	Soil	3.48769	meth_2.1	Free-living	NA		11.31	meth_1.23	NA		2021-02-05T00:00:00	SL102346			0.1058	meth_2.1	No crop	No crop	No crop	No crop	No crop	https://github.com/AusMicrobiome/contextualdb_doc/raw/4.2.0/db_schema_definitions/db_schema_definitions.xlsx	1.92077	meth_1.23	0	0.1	0	NA		NA		NA		NA		NA	1 Conservation and Natural Environments	1.1.6 Protected landscape	Soil [ENVO_00001998]	NA		NA		NA		NA		NA
102.100.100	401583	Soil	2.23437	meth_2.1	Free-living	NA		21.11	meth_1.23	NA		2021-02-05T00:00:00	SL102346			0.1515	meth_2.1	No crop	No crop	No crop	No crop	No crop	https://github.com/AusMicrobiome/contextualdb_doc/raw/4.2.0/db_schema_definitions/db_schema_definitions.xlsx	1.9582	meth_1.23	0	0.1	0	NA		NA		NA		NA		NA	1 Conservation and Natural Environments	1.1.2 Wilderness area	Soil [ENVO_00001998]	NA		NA		NA		NA		NA
102.100.100	401584	Soil	3.08284	meth_2.1	Free-living	NA		0.91	meth_1.23	NA		2021-02-01T00:00:00	SL102346			0.0586	meth_2.1	No crop	No crop	No crop	No crop	No crop	https://github.com/AusMicrobiome/contextualdb_doc/raw/4.2.0/db_schema_definitions/db_schema_definitions.xlsx	1.94768	meth_1.23	0	0.1	0	NA		NA		NA		NA		NA	1 Conservation and Natural Environments	1.1.7 Other conserved area	Soil [ENVO_00001998]	NA		NA		NA		NA		NA
102.100.100	401585	Soil	5.7932	meth_2.1	Free-living	NA		5.31	meth_1.23	NA		2021-02-01T00:00:00	SL102346			0.0782	meth_2.1	No crop	No crop	No crop	No crop	No crop	https://github.com/AusMicrobiome/contextualdb_doc/raw/4.2.0/db_schema_definitions/db_schema_definitions.xlsx	2.3957	meth_1.23	0	0.1	0	NA		NA		NA		NA		NA	1 Conservation and Natural Environments	1.1.7 Other conserved area	Soil [ENVO_00001998]	NA		NA		NA		NA		NA
102.100.100	401586	Soil	3.85411	meth_2.1	Free-living	NA		1.91	meth_1.23	NA		2021-01-28T00:00:00	SL102346			0.0507	meth_2.1	No crop	No crop	No crop	No crop	No crop	https://github.com/AusMicrobiome/contextualdb_doc/raw/4.2.0/db_schema_definitions/db_schema_definitions.xlsx	3.55495	meth_1.23	0	0.1	0	NA		NA		NA		NA		NA	1 Conservation and Natural Environments	1.1.1 Strict nature reserve	Soil [ENVO_00001998]	NA		NA		NA		NA		NA
102.100.100	401587	Soil	3.08312	meth_2.1	Free-living	NA		30.91	meth_1.23	NA		2021-01-28T00:00:00	SL102346			0.0499	meth_2.1	No crop	No crop	No crop	No crop	No crop	https://github.com/AusMicrobiome/contextualdb_doc/raw/4.2.0/db_schema_definitions/db_schema_definitions.xlsx	3.49061	meth_1.23	0	0.1	0	NA		NA		NA		NA		NA	1 Conservation and Natural Environments	1.1.1 Strict nature reserve	Soil [ENVO_00001998]	NA		NA		NA		NA		NA
102.100.100	401588	Soil	2.2741	meth_2.1	Free-living	NA		22.91	meth_1.23	NA		2021-01-28T00:00:00	SL102346			0.0579	meth_2.1	No crop	No crop	No crop	No crop	No crop	https://github.com/AusMicrobiome/contextualdb_doc/raw/4.2.0/db_schema_definitions/db_schema_definitions.xlsx	3.53974	meth_1.23	0	0.1	0	NA		NA		NA		NA		NA	1 Conservation and Natural Environments	1.1.1 Strict nature reserve	Soil [ENVO_00001998]	NA		NA		NA		NA		NA
102.100.100	401589	Soil	17.8537	meth_2.1	Free-living	NA		13.31	meth_1.23	NA		2021-01-28T00:00:00	SL102346			0.0384	meth_2.1	No crop	No crop	No crop	No crop	No crop	https://github.com/AusMicrobiome/contextualdb_doc/raw/4.2.0/db_schema_definitions/db_schema_definitions.xlsx	3.20869	meth_1.23	0	0.1	0	NA		NA		NA		NA		NA	1 Conservation and Natural Environments	1.1.1 Strict nature reserve	Soil [ENVO_00001998]	NA		NA		NA		NA		NA
102.100.100	401590	Soil	2.67073	meth_2.1	Free-living	NA		13.31	meth_1.23	NA		2021-01-28T00:00:00	SL102346			0.0482	meth_2.1	No crop	No crop	No crop	No crop	No crop	https://github.com/AusMicrobiome/contextualdb_doc/raw/4.2.0/db_schema_definitions/db_schema_definitions.xlsx	3.32801	meth_1.23	0	0.1	0	NA		NA		NA		NA		NA	1 Conservation and Natural Environments	1.1.1 Strict nature reserve	Soil [ENVO_00001998]	NA		NA		NA		NA		NA
102.100.100	401591	Soil	3.9388	meth_2.1	Free-living	NA		2.91	meth_1.23	NA		2021-02-01T00:00:00	SL102346			0.0703	meth_2.1	No crop	No crop	No crop	No crop	No crop	https://github.com/AusMicrobiome/contextualdb_doc/raw/4.2.0/db_schema_definitions/db_schema_definitions.xlsx	0.994309	meth_1.23	0	0.1	0	NA		NA		NA		NA		NA	1 Conservation and Natural Environments	1.1.7 Other conserved area	Soil [ENVO_00001998]	NA		NA		NA		NA		NA
102.100.100	401592	Soil	15.2579	meth_2.1	Free-living	NA		20.91	meth_1.23	NA		2021-02-01T00:00:00	SL102346			0.0742	meth_2.1	No crop	No crop	No crop	No crop	No crop	https://github.com/AusMicrobiome/contextualdb_doc/raw/4.2.0/db_schema_definitions/db_schema_definitions.xlsx	1.80028	meth_1.23	0	0.1	0	NA		NA		NA		NA		NA	1 Conservation and Natural Environments	1.1.7 Other conserved area	Soil [ENVO_00001998]	NA		NA		NA		NA		NA
102.100.100	401593	Soil	25.7366	meth_2.1	Free-living	NA		14.91	meth_1.23	NA		2021-02-01T00:00:00	SL102346			0.0861	meth_2.1	No crop	No crop	No crop	No crop	No crop	https://github.com/AusMicrobiome/contextualdb_doc/raw/4.2.0/db_schema_definitions/db_schema_definitions.xlsx	2.0202	meth_1.23	0	0.1	0	NA		NA		NA		NA		NA	1 Conservation and Natural Environments	1.1.7 Other conserved area	Soil [ENVO_00001998]	NA		NA		NA		NA		NA
102.100.100	401594	Soil	5.77328	meth_2.1	Free-living	NA		18.91	meth_1.23	NA		2021-02-01T00:00:00	SL102346			0.0725	meth_2.1	No crop	No crop	No crop	No crop	No crop	https://github.com/AusMicrobiome/contextualdb_doc/raw/4.2.0/db_schema_definitions/db_schema_definitions.xlsx	1.1534	meth_1.23	0	0.1	0	NA		NA		NA		NA		NA	1 Conservation and Natural Environments	1.1.5 Habitat/species management area	Soil [ENVO_00001998]	NA		NA		NA		NA		NA
102.100.100	401595	Soil	8.40359	meth_2.1	Free-living	NA		2.91	meth_1.23	NA		2021-02-05T00:00:00	SL102346			0.0625	meth_2.1	No crop	No crop	No crop	No crop	No crop	https://github.com/AusMicrobiome/contextualdb_doc/raw/4.2.0/db_schema_definitions/db_schema_definitions.xlsx	1.5558	meth_1.23	0	0.1	0	NA		NA		NA		NA		NA	1 Conservation and Natural Environments	1.1.6 Protected landscape	Soil [ENVO_00001998]	NA		NA		NA		NA		NA
102.100.100	401596	Soil	2	meth_2.1	Free-living	0.24	meth_2.1	NA		NA		2021-11-22T00:00:00	SL102523	GRYW	meth_2.1	0.018	meth_2.1	No crop	No crop	No crop	No crop	No crop	https://github.com/AusMicrobiome/contextualdb_doc/raw/4.2.0/db_schema_definitions/db_schema_definitions.xlsx	NA		0	0.1	0	0.3	meth_2.1	63.3	meth_2.1	1.15	meth_2.1	0.34	meth_2.1	NA	1 Conservation and Natural Environments	1.1.3 National park	Soil [ENVO_00001998]	1.31	meth_2.1	0.16	meth_2.1	0.24	meth_2.1	0.09	meth_2.1	0.06
102.100.100	401598	Soil	3	meth_2.1	Free-living	0.28	meth_2.1	NA		NA		2021-11-22T00:00:00	SL102523	GRYW	meth_2.1	0.022	meth_2.1	No crop	No crop	No crop	No crop	No crop	https://github.com/AusMicrobiome/contextualdb_doc/raw/4.2.0/db_schema_definitions/db_schema_definitions.xlsx	NA		0	0.1	0	0.17	meth_2.1	81.8	meth_2.1	1.22	meth_2.1	0.35	meth_2.1	NA	1 Conservation and Natural Environments	1.1.3 National park	Soil [ENVO_00001998]	1.75	meth_2.1	0.23	meth_2.1	0.25	meth_2.1	0.12	meth_2.1	0.06
102.100.100	401600	Soil	6	meth_2.1	Free-living	0.29	meth_2.1	NA		NA		2021-11-22T00:00:00	SL102523	BRYW	meth_2.1	0.02	meth_2.1	No crop	No crop	No crop	No crop	No crop	https://github.com/AusMicrobiome/contextualdb_doc/raw/4.2.0/db_schema_definitions/db_schema_definitions.xlsx	NA		0	0.1	0	0.27	meth_2.1	83.8	meth_2.1	1.62	meth_2.1	0.24	meth_2.1	NA	1 Conservation and Natural Environments	1.1.3 National park	Soil [ENVO_00001998]	0.95	meth_2.1	0.15	meth_2.1	0.12	meth_2.1	0.08	meth_2.1	0.03
102.100.100	401602	Soil	9	meth_2.1	Free-living	0.52	meth_2.1	NA		NA		2021-11-23T00:00:00	SL102523	GR	meth_2.1	0.031	meth_2.1	No crop	No crop	No crop	No crop	No crop	https://github.com/AusMicrobiome/contextualdb_doc/raw/4.2.0/db_schema_definitions/db_schema_definitions.xlsx	NA		0	0.1	0	0.52	meth_2.1	48.8	meth_2.1	64.68	meth_2.1	0.9	meth_2.1	NA	1 Conservation and Natural Environments	1.1.3 National park	Soil [ENVO_00001998]	1.51	meth_2.1	3.42	meth_2.1	1.11	meth_2.1	0.44	meth_2.1	0.06
102.100.100	401604	Soil	7	meth_2.1	Free-living	0.49	meth_2.1	NA		NA		2021-11-23T00:00:00	SL102523	DKBR	meth_2.1	0.022	meth_2.1	No crop	No crop	No crop	No crop	No crop	https://github.com/AusMicrobiome/contextualdb_doc/raw/4.2.0/db_schema_definitions/db_schema_definitions.xlsx	NA		0	0.1	0	0.28	meth_2.1	104.1	meth_2.1	3.97	meth_2.1	0.29	meth_2.1	NA	1 Conservation and Natural Environments	1.1.3 National park	Soil [ENVO_00001998]	2.66	meth_2.1	0.59	meth_2.1	0.29	meth_2.1	0.17	meth_2.1	0.04
102.100.100	401606	Soil	4	meth_2.1	Free-living	0.34	meth_2.1	NA		NA		2021-11-23T00:00:00	SL102523	GRBR	meth_2.1	0.017	meth_2.1	No crop	No crop	No crop	No crop	No crop	https://github.com/AusMicrobiome/contextualdb_doc/raw/4.2.0/db_schema_definitions/db_schema_definitions.xlsx	NA		0	0.1	0	0.25	meth_2.1	92.3	meth_2.1	1.69	meth_2.1	0.21	meth_2.1	NA	1 Conservation and Natural Environments	1.1.3 National park	Soil [ENVO_00001998]	2.81	meth_2.1	0.26	meth_2.1	0.2	meth_2.1	0.12	meth_2.1	0.06
102.100.100	401608	Soil	2	meth_2.1	Free-living	0.34	meth_2.1	NA		NA		2021-11-23T00:00:00	SL102523	BRGR	meth_2.1	0.02	meth_2.1	No crop	No crop	No crop	No crop	No crop	https://github.com/AusMicrobiome/contextualdb_doc/raw/4.2.0/db_schema_definitions/db_schema_definitions.xlsx	NA		0	0.1	0	0.22	meth_2.1	113	meth_2.1	1.45	meth_2.1	0.3	meth_2.1	NA	1 Conservation and Natural Environments	1.1.3 National park	Soil [ENVO_00001998]	1.49	meth_2.1	0.13	meth_2.1	0.15	meth_2.1	0.09	meth_2.1	0.07
102.100.100	401610	Soil	12	meth_2.1	Free-living	0.28	meth_2.1	NA		NA		2021-11-24T00:00:00	SL102523	GRYW	meth_2.1	0.026	meth_2.1	No crop	No crop	No crop	No crop	No crop	https://github.com/AusMicrobiome/contextualdb_doc/raw/4.2.0/db_schema_definitions/db_schema_definitions.xlsx	NA		0	0.1	0	0.17	meth_2.1	107	meth_2.1	1.78	meth_2.1	0.32	meth_2.1	NA	1 Conservation and Natural Environments	1.1.3 National park	Soil [ENVO_00001998]	1.77	meth_2.1	0.19	meth_2.1	0.16	meth_2.1	0.08	meth_2.1	0.03
102.100.100	401612	Soil	15	meth_2.1	Free-living	0.96	meth_2.1	NA		NA		2021-11-30T00:00:00	SL102523	GRBK	meth_2.1	0.081	meth_2.1	No crop	No crop	No crop	No crop	No crop	https://github.com/AusMicrobiome/contextualdb_doc/raw/4.2.0/db_schema_definitions/db_schema_definitions.xlsx	NA		0	0.1	0	0.57	meth_2.1	136.6	meth_2.1	19.84	meth_2.1	1.77	meth_2.1	NA	1 Conservation and Natural Environments	1.1.3 National park	Soil [ENVO_00001998]	2.43	meth_2.1	4.62	meth_2.1	1.82	meth_2.1	0.25	meth_2.1	0.11
102.100.100	401614	Soil	5	meth_2.1	Free-living	0.86	meth_2.1	NA		NA		2021-11-30T00:00:00	SL102523	DKGR	meth_2.1	0.124	meth_2.1	No crop	No crop	No crop	No crop	No crop	https://github.com/AusMicrobiome/contextualdb_doc/raw/4.2.0/db_schema_definitions/db_schema_definitions.xlsx	NA		0	0.1	0	2.08	meth_2.1	110.2	meth_2.1	33.77	meth_2.1	9.27	meth_2.1	NA	1 Conservation and Natural Environments	1.1.3 National park	Soil [ENVO_00001998]	0.08	meth_2.1	6.34	meth_2.1	4.58	meth_2.1	0.31	meth_2.1	0.18
102.100.100	401616	Soil	9	meth_2.1	Free-living	1.1	meth_2.1	NA		NA		2021-11-30T00:00:00	SL102523	DKGR	meth_2.1	0.15	meth_2.1	No crop	No crop	No crop	No crop	No crop	https://github.com/AusMicrobiome/contextualdb_doc/raw/4.2.0/db_schema_definitions/db_schema_definitions.xlsx	NA		0	0.1	0	2.51	meth_2.1	64.7	meth_2.1	91.07	meth_2.1	13.14	meth_2.1	NA	1 Conservation and Natural Environments	1.1.3 National park	Soil [ENVO_00001998]	0.05	meth_2.1	10.2	meth_2.1	2.97	meth_2.1	0.57	meth_2.1	0.11
102.100.100	401618	Soil	9	meth_2.1	Free-living	1.42	meth_2.1	NA		NA		2021-11-30T00:00:00	SL102523	DKGR	meth_2.1	0.189	meth_2.1	No crop	No crop	No crop	No crop	No crop	https://github.com/AusMicrobiome/contextualdb_doc/raw/4.2.0/db_schema_definitions/db_schema_definitions.xlsx	NA		0	0.1	0	2.71	meth_2.1	81.2	meth_2.1	83.49	meth_2.1	11.56	meth_2.1	NA	1 Conservation and Natural Environments	1.1.3 National park	Soil [ENVO_00001998]	0.06	meth_2.1	12.78	meth_2.1	4.56	meth_2.1	0.81	meth_2.1	0.14
102.100.100	401620	Soil	8	meth_2.1	Free-living	0.89	meth_2.1	NA		NA		2021-11-30T00:00:00	SL102523	GRBK	meth_2.1	0.08	meth_2.1	No crop	No crop	No crop	No crop	No crop	https://github.com/AusMicrobiome/contextualdb_doc/raw/4.2.0/db_schema_definitions/db_schema_definitions.xlsx	NA		0	0.1	0	1.27	meth_2.1	50.1	meth_2.1	24.19	meth_2.1	1.57	meth_2.1	NA	1 Conservation and Natural Environments	1.1.3 National park	Soil [ENVO_00001998]	1.08	meth_2.1	7.68	meth_2.1	3.56	meth_2.1	0.58	meth_2.1	0.22
102.100.100	401622	Soil	19	meth_2.1	Free-living	0.63	meth_2.1	NA		NA		2021-11-30T00:00:00	SL102523	DKGR	meth_2.1	0.057	meth_2.1	No crop	No crop	No crop	No crop	No crop	https://github.com/AusMicrobiome/contextualdb_doc/raw/4.2.0/db_schema_definitions/db_schema_definitions.xlsx	NA		0	0.1	0	0.45	meth_2.1	86.7	meth_2.1	12.11	meth_2.1	1.92	meth_2.1	NA	1 Conservation and Natural Environments	1.1.7 Other conserved area	Soil [ENVO_00001998]	0.85	meth_2.1	3.19	meth_2.1	2.18	meth_2.1	0.23	meth_2.1	0.11
102.100.100	401624	Soil	1	meth_2.1	Free-living	0.31	meth_2.1	NA		NA		2021-11-30T00:00:00	SL102523	GRYW	meth_2.1	0.026	meth_2.1	No crop	No crop	No crop	No crop	No crop	https://github.com/AusMicrobiome/contextualdb_doc/raw/4.2.0/db_schema_definitions/db_schema_definitions.xlsx	NA		0	0.1	0	0.37	meth_2.1	50	meth_2.1	0.68	meth_2.1	0.31	meth_2.1	NA	1 Conservation and Natural Environments	1.1.3 National park	Soil [ENVO_00001998]	0.72	meth_2.1	0.49	meth_2.1	0.35	meth_2.1	0.09	meth_2.1	0.06
102.100.100	401626	Soil	2	meth_2.1	Free-living	0.31	meth_2.1	NA		NA		2021-11-30T00:00:00	SL102523	GR	meth_2.1	0.033	meth_2.1	No crop	No crop	No crop	No crop	No crop	https://github.com/AusMicrobiome/contextualdb_doc/raw/4.2.0/db_schema_definitions/db_schema_definitions.xlsx	NA		0	0.1	0	0.28	meth_2.1	109.3	meth_2.1	1.24	meth_2.1	0.51	meth_2.1	NA	1 Conservation and Natural Environments	1.1.7 Other conserved area	Soil [ENVO_00001998]	1.65	meth_2.1	0.26	meth_2.1	0.23	meth_2.1	0.06	meth_2.1	0.06
102.100.100	401628	Soil	1	meth_2.1	Free-living	0.19	meth_2.1	NA		NA		2021-11-30T00:00:00	SL102523	GRYW	meth_2.1	0.022	meth_2.1	No crop	No crop	No crop	No crop	No crop	https://github.com/AusMicrobiome/contextualdb_doc/raw/4.2.0/db_schema_definitions/db_schema_definitions.xlsx	NA		0	0.1	0	0.22	meth_2.1	44.9	meth_2.1	0.47	meth_2.1	0.24	meth_2.1	NA	1 Conservation and Natural Environments	1.1.5 Habitat/species management area	Soil [ENVO_00001998]	1.35	meth_2.1	0.12	meth_2.1	0.09	meth_2.1	0.04	meth_2.1	0.03
102.100.100	401630	Soil	2	meth_2.1	Free-living	0.14	meth_2.1	NA		NA		2021-12-07T00:00:00	SL102523	GR	meth_2.1	0.026	meth_2.1	No crop	No crop	No crop	No crop	No crop	https://github.com/AusMicrobiome/contextualdb_doc/raw/4.2.0/db_schema_definitions/db_schema_definitions.xlsx	NA		0	0.1	0	0.18	meth_2.1	23	meth_2.1	1.37	meth_2.1	0.36	meth_2.1	NA	1 Conservation and Natural Environments	1.1.3 National park	Soil [ENVO_00001998]	0.28	meth_2.1	0.28	meth_2.1	0.29	meth_2.1	0.02	meth_2.1	0.05
102.100.100	401632	Soil	16	meth_2.1	Free-living	2.32	meth_2.1	NA		NA		2021-12-07T00:00:00	SL102523	GRBR	meth_2.1	0.172	meth_2.1	No crop	No crop	No crop	No crop	No crop	https://github.com/AusMicrobiome/contextualdb_doc/raw/4.2.0/db_schema_definitions/db_schema_definitions.xlsx	NA		0	0.1	0	1.18	meth_2.1	75.8	meth_2.1	40.22	meth_2.1	1.58	meth_2.1	NA	1 Conservation and Natural Environments	1.1.7 Other conserved area	Soil [ENVO_00001998]	3.94	meth_2.1	2.84	meth_2.1	1.44	meth_2.1	0.66	meth_2.1	0.09
102.100.100	401634	Soil	13	meth_2.1	Free-living	1.5	meth_2.1	NA		NA		2021-12-08T00:00:00	SL102523	GRBK	meth_2.1	0.108	meth_2.1	No crop	No crop	No crop	No crop	No crop	https://github.com/AusMicrobiome/contextualdb_doc/raw/4.2.0/db_schema_definitions/db_schema_definitions.xlsx	NA		0	0.1	0	1.83	meth_2.1	131.9	meth_2.1	86.88	meth_2.1	2.53	meth_2.1	NA	1 Conservation and Natural Environments	1.1.5 Habitat/species management area	Soil [ENVO_00001998]	0.16	meth_2.1	16	meth_2.1	6.92	meth_2.1	0.82	meth_2.1	0.28
102.100.100	401636	Soil	1e-10	meth_2.1	Free-living	0.24	meth_2.1	NA		NA		2021-12-08T00:00:00	SL102523	GR	meth_2.1	0.015	meth_2.1	No crop	No crop	No crop	No crop	No crop	https://github.com/AusMicrobiome/contextualdb_doc/raw/4.2.0/db_schema_definitions/db_schema_definitions.xlsx	NA		0	0.1	0	0.18	meth_2.1	92.8	meth_2.1	4.62	meth_2.1	0.18	meth_2.1	NA	1 Conservation and Natural Environments	1.1.1 Strict nature reserve	Soil [ENVO_00001998]	0.31	meth_2.1	2.65	meth_2.1	0.32	meth_2.1	0.02	meth_2.1	0.05
102.100.100	401638	Soil	4	meth_2.1	Free-living	0.38	meth_2.1	NA		NA		2021-12-08T00:00:00	SL102523	DKBR	meth_2.1	0.058	meth_2.1	No crop	No crop	No crop	No crop	No crop	https://github.com/AusMicrobiome/contextualdb_doc/raw/4.2.0/db_schema_definitions/db_schema_definitions.xlsx	NA		0	0.1	0	0.13	meth_2.1	54.2	meth_2.1	3.12	meth_2.1	0.29	meth_2.1	NA	1 Conservation and Natural Environments	1.1.1 Strict nature reserve	Soil [ENVO_00001998]	0.58	meth_2.1	1.33	meth_2.1	1.3	meth_2.1	0.09	meth_2.1	0.1
102.100.100	401640	Soil	3	meth_2.1	Free-living	0.47	meth_2.1	NA		NA		2021-12-08T00:00:00	SL102523	GRBR	meth_2.1	0.05	meth_2.1	No crop	No crop	No crop	No crop	No crop	https://github.com/AusMicrobiome/contextualdb_doc/raw/4.2.0/db_schema_definitions/db_schema_definitions.xlsx	NA		0	0.1	0	0.5	meth_2.1	399.3	meth_2.1	12.61	meth_2.1	0.46	meth_2.1	NA	1 Conservation and Natural Environments	1.1.7 Other conserved area	Soil [ENVO_00001998]	1.24	meth_2.1	2.35	meth_2.1	2.49	meth_2.1	0.26	meth_2.1	0.18
102.100.100	401642	Soil	13	meth_2.1	Free-living	1.37	meth_2.1	NA		NA		2021-12-09T00:00:00	SL102523	GRBK	meth_2.1	0.058	meth_2.1	No crop	No crop	No crop	No crop	No crop	https://github.com/AusMicrobiome/contextualdb_doc/raw/4.2.0/db_schema_definitions/db_schema_definitions.xlsx	NA		0	0.1	0	0.43	meth_2.1	249.2	meth_2.1	1.52	meth_2.1	0.6	meth_2.1	NA	1 Conservation and Natural Environments	1.1.7 Other conserved area	Soil [ENVO_00001998]	6.96	meth_2.1	0.84	meth_2.1	1.26	meth_2.1	0.24	meth_2.1	0.19
102.100.100	401644	Soil	31	meth_2.1	Free-living	2.26	meth_2.1	NA		NA		2021-12-09T00:00:00	SL102523	BRYW	meth_2.1	0.1	meth_2.1	No crop	No crop	No crop	No crop	No crop	https://github.com/AusMicrobiome/contextualdb_doc/raw/4.2.0/db_schema_definitions/db_schema_definitions.xlsx	NA		0	0.1	0	0.32	meth_2.1	268.5	meth_2.1	2.45	meth_2.1	0.7	meth_2.1	NA	1 Conservation and Natural Environments	1.1.3 National park	Soil [ENVO_00001998]	7.7	meth_2.1	1.1	meth_2.1	0.82	meth_2.1	0.28	meth_2.1	0.18
102.100.100	401646	Soil	31	meth_2.1	Free-living	2.18	meth_2.1	NA		NA		2021-12-09T00:00:00	SL102523	DKBR	meth_2.1	0.104	meth_2.1	No crop	No crop	No crop	No crop	No crop	https://github.com/AusMicrobiome/contextualdb_doc/raw/4.2.0/db_schema_definitions/db_schema_definitions.xlsx	NA		0	0.1	0	0.31	meth_2.1	231.2	meth_2.1	2.18	meth_2.1	0.82	meth_2.1	NA	1 Conservation and Natural Environments	1.1.3 National park	Soil [ENVO_00001998]	8.62	meth_2.1	0.69	meth_2.1	0.78	meth_2.1	0.42	meth_2.1	0.19
102.100.100	401648	Soil	22	meth_2.1	Free-living	3.26	meth_2.1	NA		NA		2021-12-09T00:00:00	SL102523	GRBK	meth_2.1	0.342	meth_2.1	No crop	No crop	No crop	No crop	No crop	https://github.com/AusMicrobiome/contextualdb_doc/raw/4.2.0/db_schema_definitions/db_schema_definitions.xlsx	NA		0	0.1	0	0.36	meth_2.1	79.4	meth_2.1	23.56	meth_2.1	0.9	meth_2.1	NA	1 Conservation and Natural Environments	1.1.3 National park	Soil [ENVO_00001998]	8	meth_2.1	10	meth_2.1	3.48	meth_2.1	0.86	meth_2.1	0.13
102.100.100	401650	Soil	12	meth_2.1	Free-living	2.28	meth_2.1	NA		NA		2021-12-09T00:00:00	SL102523	GRBK	meth_2.1	0.028	meth_2.1	No crop	No crop	No crop	No crop	No crop	https://github.com/AusMicrobiome/contextualdb_doc/raw/4.2.0/db_schema_definitions/db_schema_definitions.xlsx	NA		0	0.1	0	0.98	meth_2.1	144.7	meth_2.1	52.61	meth_2.1	3.9	meth_2.1	NA	1 Conservation and Natural Environments	1.1.3 National park	Soil [ENVO_00001998]	0.06	meth_2.1	31.74	meth_2.1	7.54	meth_2.1	1.78	meth_2.1	0.14
102.100.100	401652	Soil	5	meth_2.1	Free-living	0.93	meth_2.1	NA		NA		2021-12-10T00:00:00	SL102523	BRBK	meth_2.1	0.069	meth_2.1	No crop	No crop	No crop	No crop	No crop	https://github.com/AusMicrobiome/contextualdb_doc/raw/4.2.0/db_schema_definitions/db_schema_definitions.xlsx	NA		0	0.1	0	2.55	meth_2.1	110.8	meth_2.1	85.46	meth_2.1	2.96	meth_2.1	NA	1 Conservation and Natural Environments	1.1.3 National park	Soil [ENVO_00001998]	0.02	meth_2.1	17.65	meth_2.1	6.32	meth_2.1	1.22	meth_2.1	0.12
102.100.100	401654	Soil	2	meth_2.1	Free-living	0.46	meth_2.1	NA		NA		2021-12-10T00:00:00	SL102523	BRGR	meth_2.1	0.062	meth_2.1	No crop	No crop	No crop	No crop	No crop	https://github.com/AusMicrobiome/contextualdb_doc/raw/4.2.0/db_schema_definitions/db_schema_definitions.xlsx	NA		0	0.1	0	0.49	meth_2.1	143.4	meth_2.1	77.92	meth_2.1	1.05	meth_2.1	NA	1 Conservation and Natural Environments	1.1.3 National park	Soil [ENVO_00001998]	1.92	meth_2.1	1	meth_2.1	1.18	meth_2.1	0.5	meth_2.1	0.1
102.100.100	401656	Soil	5	meth_2.1	Free-living	0.43	meth_2.1	NA		NA		2021-12-10T00:00:00	SL102523	DKBR	meth_2.1	0.092	meth_2.1	No crop	No crop	No crop	No crop	No crop	https://github.com/AusMicrobiome/contextualdb_doc/raw/4.2.0/db_schema_definitions/db_schema_definitions.xlsx	NA		0	0.1	0	0.71	meth_2.1	68.6	meth_2.1	68.91	meth_2.1	1.87	meth_2.1	NA	1 Conservation and Natural Environments	1.3.3 Residual native cover	Soil [ENVO_00001998]	0.7	meth_2.1	5.41	meth_2.1	1.86	meth_2.1	0.59	meth_2.1	0.03
102.100.100	401658	Soil	4	meth_2.1	Free-living	0.47	meth_2.1	NA		NA		2021-12-10T00:00:00	SL102523	GRBR	meth_2.1	0.06	meth_2.1	No crop	No crop	No crop	No crop	No crop	https://github.com/AusMicrobiome/contextualdb_doc/raw/4.2.0/db_schema_definitions/db_schema_definitions.xlsx	NA		0	0.1	0	0.62	meth_2.1	36.5	meth_2.1	53.63	meth_2.1	3.45	meth_2.1	NA	1 Conservation and Natural Environments	1.3.3 Residual native cover	Soil [ENVO_00001998]	0.05	meth_2.1	9.3	meth_2.1	2.4	meth_2.1	0.57	meth_2.1	0.03
102.100.100	401660	Soil	3	meth_2.1	Free-living	0.58	meth_2.1	28.52	meth_2.1	NA		2022-01-24T00:00:00	SL102523	LTBR	meth_2.1	0.064	meth_2.1	No crop	No crop	No crop	No crop	No crop	https://github.com/AusMicrobiome/contextualdb_doc/raw/4.2.0/db_schema_definitions/db_schema_definitions.xlsx	NA		0	0.1	0	0.46	meth_2.1	41	meth_2.1	19.71	meth_2.1	1.3	meth_2.1	NA	1 Conservation and Natural Environments	1.1.3 National park	Soil [ENVO_00001998]	0.04	meth_2.1	9.02	meth_2.1	3.46	meth_2.1	0.56	meth_2.1	0.08
102.100.100	401662	Soil	2	meth_2.1	Free-living	0.8	meth_2.1	26.18	meth_2.1	NA		2022-01-25T00:00:00	SL102523	BR	meth_2.1	0.054	meth_2.1	No crop	No crop	No crop	No crop	No crop	https://github.com/AusMicrobiome/contextualdb_doc/raw/4.2.0/db_schema_definitions/db_schema_definitions.xlsx	NA		0	0.1	0	0.67	meth_2.1	39.6	meth_2.1	27.46	meth_2.1	0.62	meth_2.1	NA	1 Conservation and Natural Environments	1.3.3 Residual native cover	Soil [ENVO_00001998]	0.03	meth_2.1	5.4	meth_2.1	2.28	meth_2.1	1.07	meth_2.1	0.03
102.100.100	401664	Soil	10	meth_2.1	Free-living	1.1	meth_2.1	28.82	meth_2.1	NA		2022-01-25T00:00:00	SL102523	DKBR	meth_2.1	0.074	meth_2.1	No crop	No crop	No crop	No crop	No crop	https://github.com/AusMicrobiome/contextualdb_doc/raw/4.2.0/db_schema_definitions/db_schema_definitions.xlsx	NA		0	0.1	0	0.56	meth_2.1	16.3	meth_2.1	41.71	meth_2.1	0.65	meth_2.1	NA	1 Conservation and Natural Environments	1.3.3 Residual native cover	Soil [ENVO_00001998]	0.03	meth_2.1	9.43	meth_2.1	1.63	meth_2.1	1.31	meth_2.1	0.02
102.100.100	401666	Soil	8	meth_2.1	Free-living	1.62	meth_2.1	28	meth_2.1	NA		2022-01-25T00:00:00	SL102523	BR	meth_2.1	0.114	meth_2.1	No crop	No crop	No crop	No crop	No crop	https://github.com/AusMicrobiome/contextualdb_doc/raw/4.2.0/db_schema_definitions/db_schema_definitions.xlsx	NA		0	0.1	0	1.14	meth_2.1	24.1	meth_2.1	26.49	meth_2.1	1.75	meth_2.1	NA	1 Conservation and Natural Environments	1.3.3 Residual native cover	Soil [ENVO_00001998]	0.04	meth_2.1	10.95	meth_2.1	4.13	meth_2.1	1.14	meth_2.1	0.57
102.100.100	401668	Soil	5	meth_2.1	Free-living	1.21	meth_2.1	30.97	meth_2.1	NA		2022-01-25T00:00:00	SL102523	BR	meth_2.1	0.048	meth_2.1	No crop	No crop	No crop	No crop	No crop	https://github.com/AusMicrobiome/contextualdb_doc/raw/4.2.0/db_schema_definitions/db_schema_definitions.xlsx	NA		0	0.1	0	0.47	meth_2.1	20.9	meth_2.1	11.51	meth_2.1	0.94	meth_2.1	NA	1 Conservation and Natural Environments	1.3.3 Residual native cover	Soil [ENVO_00001998]	0.02	meth_2.1	6.71	meth_2.1	2.23	meth_2.1	1.62	meth_2.1	0.02
102.100.100	401669	Soil	2	meth_2.1	Free-living	0.44	meth_2.1	35.18	meth_2.1	NA		2022-01-25T00:00:00	SL102523	LTBR	meth_2.1	0.025	meth_2.1	No crop	No crop	No crop	No crop	No crop	https://github.com/AusMicrobiome/contextualdb_doc/raw/4.2.0/db_schema_definitions/db_schema_definitions.xlsx	NA		0	0.1	0	1.84	meth_2.1	16	meth_2.1	21.41	meth_2.1	0.47	meth_2.1	NA	1 Conservation and Natural Environments	1.3.3 Residual native cover	Soil [ENVO_00001998]	0.19	meth_2.1	3.13	meth_2.1	0.76	meth_2.1	0.72	meth_2.1	0.02
102.100.100	401670	Soil	2	meth_2.1	Free-living	0.52	meth_2.1	24.17	meth_2.1	NA		2022-01-26T00:00:00	SL102523	BRRD	meth_2.1	0.045	meth_2.1	No crop	No crop	No crop	No crop	No crop	https://github.com/AusMicrobiome/contextualdb_doc/raw/4.2.0/db_schema_definitions/db_schema_definitions.xlsx	NA		0	0.1	0	0.62	meth_2.1	4.9	meth_2.1	9.47	meth_2.1	1.05	meth_2.1	NA	1 Conservation and Natural Environments	1.1.3 National park	Soil [ENVO_00001998]	0.04	meth_2.1	4.28	meth_2.1	1.39	meth_2.1	1.28	meth_2.1	0.18
102.100.100	401672	Soil	2	meth_2.1	Free-living	0.54	meth_2.1	25.6	meth_2.1	NA		2022-01-26T00:00:00	SL102523	BR	meth_2.1	0.031	meth_2.1	No crop	No crop	No crop	No crop	No crop	https://github.com/AusMicrobiome/contextualdb_doc/raw/4.2.0/db_schema_definitions/db_schema_definitions.xlsx	NA		0	0.1	0	0.43	meth_2.1	10.6	meth_2.1	13.91	meth_2.1	0.45	meth_2.1	NA	1 Conservation and Natural Environments	1.1.3 National park	Soil [ENVO_00001998]	0.02	meth_2.1	4.21	meth_2.1	1.17	meth_2.1	1.36	meth_2.1	0.07
102.100.100	401673	Soil	18	meth_2.1	Free-living	1.66	meth_2.1	20.93	meth_2.1	NA		2022-01-26T00:00:00	SL102523	LTBR	meth_2.1	0.124	meth_2.1	No crop	No crop	No crop	No crop	No crop	https://github.com/AusMicrobiome/contextualdb_doc/raw/4.2.0/db_schema_definitions/db_schema_definitions.xlsx	NA		0	0.1	0	0.94	meth_2.1	82.6	meth_2.1	11.36	meth_2.1	1.41	meth_2.1	NA	1 Conservation and Natural Environments	1.1.3 National park	Soil [ENVO_00001998]	0.02	meth_2.1	10.66	meth_2.1	2.31	meth_2.1	1.86	meth_2.1	0.27
102.100.100	401675	Soil	8	meth_2.1	Free-living	0.76	meth_2.1	23.66	meth_2.1	NA		2022-01-26T00:00:00	SL102523	BR	meth_2.1	0.062	meth_2.1	No crop	No crop	No crop	No crop	No crop	https://github.com/AusMicrobiome/contextualdb_doc/raw/4.2.0/db_schema_definitions/db_schema_definitions.xlsx	NA		0	0.1	0	0.69	meth_2.1	10.4	meth_2.1	9.52	meth_2.1	0.86	meth_2.1	NA	1 Conservation and Natural Environments	1.1.3 National park	Soil [ENVO_00001998]	0.04	meth_2.1	7.19	meth_2.1	1.45	meth_2.1	1.56	meth_2.1	0.11
102.100.100	401677	Soil	2	meth_2.1	Free-living	1.25	meth_2.1	9.21	meth_2.1	NA		2022-01-26T00:00:00	SL102523	BR	meth_2.1	0.134	meth_2.1	No crop	No crop	No crop	No crop	No crop	https://github.com/AusMicrobiome/contextualdb_doc/raw/4.2.0/db_schema_definitions/db_schema_definitions.xlsx	NA		0	0.1	0	0.23	meth_2.1	3.2	meth_2.1	3.92	meth_2.1	0.43	meth_2.1	NA	1 Conservation and Natural Environments	1.1.3 National park	Soil [ENVO_00001998]	0.03	meth_2.1	7.84	meth_2.1	1.19	meth_2.1	1.36	meth_2.1	0.12
102.100.100	401679	Soil	1	meth_2.1	Free-living	0.34	meth_2.1	15.91	meth_2.1	NA		2022-01-26T00:00:00	SL102523	BRRD	meth_2.1	0.102	meth_2.1	No crop	No crop	No crop	No crop	No crop	https://github.com/AusMicrobiome/contextualdb_doc/raw/4.2.0/db_schema_definitions/db_schema_definitions.xlsx	NA		0	0.1	0	0.32	meth_2.1	3.1	meth_2.1	2.98	meth_2.1	0.24	meth_2.1	NA	1 Conservation and Natural Environments	1.1.3 National park	Soil [ENVO_00001998]	0.05	meth_2.1	7.62	meth_2.1	0.9	meth_2.1	0.77	meth_2.1	0.08
102.100.100	7035	Soil	1e-10	meth_2.1	Free-living	0.81	meth_2.1	17.54	meth_2.1	8.4	meth_2.1	2011-10-30T00:00:00		OR		0.064	meth_2.1						https://github.com/AusMicrobiome/contextualdb_doc/raw/4.2.0/db_schema_definitions/db_schema_definitions.xlsx	NA		0	0.1	0	0.97	meth_2.1	14.39	meth_2.1	19.19	meth_2.1	0.28	meth_2.1	236	1 Conservation and Natural Environments	1.3.3 Residual native cover	Soil [ENVO_00001998]	1e-10	meth_2.1	8.99	meth_2.1	3.36	meth_2.1	1.21	meth_2.1	1.68
102.100.100	7063	Soil	3	meth_2.1	Free-living	1e-100	meth_2.1	5.91	meth_2.1	65.82	meth_2.1	2011-09-11T00:00:00		BROR		0.016	meth_2.1						https://github.com/AusMicrobiome/contextualdb_doc/raw/4.2.0/db_schema_definitions/db_schema_definitions.xlsx	NA		0	0.1	0	0.34	meth_2.1	17.23	meth_2.1	8.35	meth_2.1	0.04	meth_2.1	26	1 Conservation and Natural Environments	1.3.3 Residual native cover	Soil [ENVO_00001998]	0.19	meth_2.1	1.35	meth_2.1	0.22	meth_2.1	0.12	meth_2.1	0.01
102.100.100	7069	Soil	8	meth_2.1	Free-living	0.43	meth_2.1	26.9	meth_2.1	32.86	meth_2.1	2011-11-21T00:00:00		BROR		0.093	meth_2.1						https://github.com/AusMicrobiome/contextualdb_doc/raw/4.2.0/db_schema_definitions/db_schema_definitions.xlsx	NA		0	0.1	0	1.46	meth_2.1	24.56	meth_2.1	13.37	meth_2.1	0.18	meth_2.1	736	1 Conservation and Natural Environments	1.3.3 Residual native cover	Soil [ENVO_00001998]	0.069	meth_2.1	3.12	meth_2.1	1.12	meth_2.1	0.5	meth_2.1	0.19
102.100.100	7075	Soil	1e-10	meth_2.1	Free-living	0.34	meth_2.1	12.08	meth_2.1	43.57	meth_2.1	2011-11-17T00:00:00		BROR		0.148	meth_2.1						https://github.com/AusMicrobiome/contextualdb_doc/raw/4.2.0/db_schema_definitions/db_schema_definitions.xlsx	NA		0	0.1	0	1.59	meth_2.1	26.31	meth_2.1	6.09	meth_2.1	0.2	meth_2.1	523	1 Conservation and Natural Environments	1.3.3 Residual native cover	Soil [ENVO_00001998]	1e-10	meth_2.1	11	meth_2.1	2.9	meth_2.1	0.36	meth_2.1	0.12
102.100.100	7077	Soil	5	meth_2.1	Free-living	0.3	meth_2.1	7.99	meth_2.1	60.69	meth_2.1	2011-11-17T00:00:00		OR		0.02	meth_2.1						https://github.com/AusMicrobiome/contextualdb_doc/raw/4.2.0/db_schema_definitions/db_schema_definitions.xlsx	NA		0	0.1	0	0.86	meth_2.1	28.51	meth_2.1	7.79	meth_2.1	0.19	meth_2.1	529.6	1 Conservation and Natural Environments	1.3.3 Residual native cover	Soil [ENVO_00001998]	0.21	meth_2.1	1.19	meth_2.1	0.39	meth_2.1	0.29	meth_2.1	0.06
102.100.100	7081	Soil	2	meth_2.1	Free-living	3.11	meth_2.1	19.26	meth_2.1	35.82	meth_2.1	2011-11-24T00:00:00		DKBR		0.432	meth_2.1						https://github.com/AusMicrobiome/contextualdb_doc/raw/4.2.0/db_schema_definitions/db_schema_definitions.xlsx	NA		0	0.1	0	6.57	meth_2.1	30.28	meth_2.1	25.46	meth_2.1	0.52	meth_2.1	449	1 Conservation and Natural Environments	1.3.3 Residual native cover	Soil [ENVO_00001998]	1e-10	meth_2.1	14.06	meth_2.1	8.46	meth_2.1	1.1	meth_2.1	2.11
102.100.100	7083	Soil	8	meth_2.1	Free-living	0.77	meth_2.1	7.21	meth_2.1	76.19	meth_2.1	2011-11-26T00:00:00		DKGR		0.056	meth_2.1						https://github.com/AusMicrobiome/contextualdb_doc/raw/4.2.0/db_schema_definitions/db_schema_definitions.xlsx	NA		0	0.1	0	0.78	meth_2.1	65.5	meth_2.1	28.95	meth_2.1	0.15	meth_2.1	329	1 Conservation and Natural Environments	1.3.3 Residual native cover	Soil [ENVO_00001998]	0.313	meth_2.1	9.93	meth_2.1	2.32	meth_2.1	0.34	meth_2.1	0.28
102.100.100	7085	Soil	4	meth_2.1	Free-living	0.32	meth_2.1	7.12	meth_2.1	82.3	meth_2.1	2011-11-30T00:00:00		GR		0.075	meth_2.1						https://github.com/AusMicrobiome/contextualdb_doc/raw/4.2.0/db_schema_definitions/db_schema_definitions.xlsx	NA		0	0.1	0	0.71	meth_2.1	54.7	meth_2.1	5.75	meth_2.1	0.17	meth_2.1	390	1 Conservation and Natural Environments	1.3.3 Residual native cover	Soil [ENVO_00001998]	0.548	meth_2.1	2.36	meth_2.1	0.56	meth_2.1	0.11	meth_2.1	0.08
102.100.100	7091	Soil	3	meth_2.1	Free-living	2.09	meth_2.1	17.44	meth_2.1	16.1	meth_2.1	2011-03-12T00:00:00		GRBK		0.264	meth_2.1						https://github.com/AusMicrobiome/contextualdb_doc/raw/4.2.0/db_schema_definitions/db_schema_definitions.xlsx	NA		0	0.1	0	1.29	meth_2.1	24.11	meth_2.1	7.6	meth_2.1	0.29	meth_2.1	125	1 Conservation and Natural Environments	1.3.3 Residual native cover	Soil [ENVO_00001998]	1e-10	meth_2.1	21.69	meth_2.1	2.32	meth_2.1	2.02	meth_2.1	0.57
102.100.100	7093	Soil	2	meth_2.1	Free-living	2.56	meth_2.1	23.67	meth_2.1	21.74	meth_2.1	2011-03-12T00:00:00		GRBK		0.457	meth_2.1						https://github.com/AusMicrobiome/contextualdb_doc/raw/4.2.0/db_schema_definitions/db_schema_definitions.xlsx	NA		0	0.1	0	0.96	meth_2.1	23.35	meth_2.1	8.73	meth_2.1	0.49	meth_2.1	56	1 Conservation and Natural Environments	1.3.3 Residual native cover	Soil [ENVO_00001998]	1e-10	meth_2.1	19.57	meth_2.1	3.73	meth_2.1	3.61	meth_2.1	2.82
102.100.100	7827	Soil	4	meth_2.1	Free-living	0.19	meth_2.1	6.19	meth_2.1	90.88	meth_2.1	2012-07-25T00:00:00		LTGR		0.024	meth_2.1						https://github.com/AusMicrobiome/contextualdb_doc/raw/4.2.0/db_schema_definitions/db_schema_definitions.xlsx	NA		0	0.1	0	0.47	meth_2.1	29.12	meth_2.1	2.61	meth_2.1	0.16	meth_2.1	35.7	1 Conservation and Natural Environments	1.1.3 National park	Soil [ENVO_00001998]	0.114	meth_2.1	0.84	meth_2.1	0.55	meth_2.1	0.04	meth_2.1	0.05
102.100.100	7829	Soil	7	meth_2.1	Free-living	0.2	meth_2.1	5.76	meth_2.1	90.15	meth_2.1	2012-07-30T00:00:00		LTGR		0.03	meth_2.1						https://github.com/AusMicrobiome/contextualdb_doc/raw/4.2.0/db_schema_definitions/db_schema_definitions.xlsx	NA		0	0.1	0	0.32	meth_2.1	27.77	meth_2.1	0.36	meth_2.1	0.16	meth_2.1	62.4	1 Conservation and Natural Environments	1.1.3 National park	Soil [ENVO_00001998]	0.158	meth_2.1	0.77	meth_2.1	0.49	meth_2.1	0.09	meth_2.1	0.09
102.100.100	7831	Soil	6	meth_2.1	Free-living	0.3	meth_2.1	3.88	meth_2.1	91.09	meth_2.1	2012-07-30T00:00:00		GRWH		0.023	meth_2.1						https://github.com/AusMicrobiome/contextualdb_doc/raw/4.2.0/db_schema_definitions/db_schema_definitions.xlsx	NA		0	0.1	0	0.4	meth_2.1	40.31	meth_2.1	1.79	meth_2.1	0.25	meth_2.1	96	1 Conservation and Natural Environments	1.1.3 National park	Soil [ENVO_00001998]	0.162	meth_2.1	0.86	meth_2.1	0.35	meth_2.1	0.08	meth_2.1	0.05
102.100.100	7833	Soil	5	meth_2.1	Free-living	0.31	meth_2.1	7.86	meth_2.1	73.93	meth_2.1	2012-08-06T00:00:00		GR		0.039	meth_2.1						https://github.com/AusMicrobiome/contextualdb_doc/raw/4.2.0/db_schema_definitions/db_schema_definitions.xlsx	NA		0	0.1	0	0.34	meth_2.1	103.55	meth_2.1	0.31	meth_2.1	0.59	meth_2.1	35	1 Conservation and Natural Environments	1.1.3 National park	Soil [ENVO_00001998]	1.101	meth_2.1	0.12	meth_2.1	0.23	meth_2.1	0.09	meth_2.1	0.1
102.100.100	7835	Soil	3	meth_2.1	Free-living	0.24	meth_2.1	5.73	meth_2.1	88.11	meth_2.1	2012-08-07T00:00:00		GRWH		0.029	meth_2.1						https://github.com/AusMicrobiome/contextualdb_doc/raw/4.2.0/db_schema_definitions/db_schema_definitions.xlsx	NA		0	0.1	0	0.48	meth_2.1	28.95	meth_2.1	3.37	meth_2.1	0.77	meth_2.1	24	1 Conservation and Natural Environments	1.1.3 National park	Soil [ENVO_00001998]	0.058	meth_2.1	1.09	meth_2.1	0.84	meth_2.1	0.11	meth_2.1	0.17
102.100.100	7837	Soil	4	meth_2.1	Free-living	0.22	meth_2.1	3.81	meth_2.1	87.6	meth_2.1	2012-08-14T00:00:00		GRWH		0.035	meth_2.1						https://github.com/AusMicrobiome/contextualdb_doc/raw/4.2.0/db_schema_definitions/db_schema_definitions.xlsx	NA		0	0.1	0	0.38	meth_2.1	35.32	meth_2.1	12.64	meth_2.1	0.31	meth_2.1	132	1 Conservation and Natural Environments	1.1.3 National park	Soil [ENVO_00001998]	0.114	meth_2.1	1.01	meth_2.1	0.49	meth_2.1	0.05	meth_2.1	0.08
102.100.100	7839	Soil	6	meth_2.1	Free-living	0.43	meth_2.1	8.14	meth_2.1	70.1	meth_2.1	2012-08-17T00:00:00		DKGR		0.046	meth_2.1						https://github.com/AusMicrobiome/contextualdb_doc/raw/4.2.0/db_schema_definitions/db_schema_definitions.xlsx	NA		0	0.1	0	0.43	meth_2.1	107.24	meth_2.1	3.51	meth_2.1	0.35	meth_2.1	5	1 Conservation and Natural Environments	1.1.3 National park	Soil [ENVO_00001998]	0.636	meth_2.1	3.73	meth_2.1	1.53	meth_2.1	0.18	meth_2.1	0.13
102.100.100	7841	Soil	4	meth_2.1	Free-living	0.34	meth_2.1	7.9	meth_2.1	63.28	meth_2.1	2012-09-18T00:00:00		LTGR		0.044	meth_2.1						https://github.com/AusMicrobiome/contextualdb_doc/raw/4.2.0/db_schema_definitions/db_schema_definitions.xlsx	NA		0	0.1	0	0.57	meth_2.1	109.98	meth_2.1	0.48	meth_2.1	0.29	meth_2.1	65	1 Conservation and Natural Environments	1.1.3 National park	Soil [ENVO_00001998]	0.998	meth_2.1	0.28	meth_2.1	0.26	meth_2.1	0.09	meth_2.1	0.11
102.100.100	7843	Soil	2	meth_2.1	Free-living	0.12	meth_2.1	2.88	meth_2.1	87.19	meth_2.1	2012-09-24T00:00:00		GRWH		0.017	meth_2.1						https://github.com/AusMicrobiome/contextualdb_doc/raw/4.2.0/db_schema_definitions/db_schema_definitions.xlsx	NA		0	0.1	0	0.48	meth_2.1	35.08	meth_2.1	0.26	meth_2.1	0.16	meth_2.1	22	1 Conservation and Natural Environments	1.1.3 National park	Soil [ENVO_00001998]	0.143	meth_2.1	0.88	meth_2.1	0.21	meth_2.1	0.07	meth_2.1	0.05
102.100.100	7847	Soil	3	meth_2.1	Free-living	0.21	meth_2.1	3.73	meth_2.1	87.85	meth_2.1	2012-10-06T00:00:00		LTGR		0.018	meth_2.1						https://github.com/AusMicrobiome/contextualdb_doc/raw/4.2.0/db_schema_definitions/db_schema_definitions.xlsx	NA		0	0.1	0	0.36	meth_2.1	29.87	meth_2.1	2.91	meth_2.1	0.17	meth_2.1	27	1 Conservation and Natural Environments	1.1.3 National park	Soil [ENVO_00001998]	0.139	meth_2.1	1.39	meth_2.1	0.47	meth_2.1	0.08	meth_2.1	0.09
102.100.100	7851	Soil	7	meth_2.1	Free-living	0.52	meth_2.1	48.62	meth_2.1	14.72	meth_2.1	2012-10-25T00:00:00		WH		0.202	meth_2.1						https://github.com/AusMicrobiome/contextualdb_doc/raw/4.2.0/db_schema_definitions/db_schema_definitions.xlsx	NA		0	0.1	0	6.29	meth_2.1	244.11	meth_2.1	2.79	meth_2.1	1.42	meth_2.1	64	1 Conservation and Natural Environments	1.1.3 National park	Soil [ENVO_00001998]	0.585	meth_2.1	0.86	meth_2.1	2.1	meth_2.1	0.13	meth_2.1	1.02
102.100.100	7853	Soil	4	meth_2.1	Free-living	0.38	meth_2.1	2.92	meth_2.1	83.96	meth_2.1	2012-10-25T00:00:00		BRWH		0.106	meth_2.1						https://github.com/AusMicrobiome/contextualdb_doc/raw/4.2.0/db_schema_definitions/db_schema_definitions.xlsx	NA		0	0.1	0	0.55	meth_2.1	58.32	meth_2.1	0.21	meth_2.1	0.2	meth_2.1	6	1 Conservation and Natural Environments	1.1.3 National park	Soil [ENVO_00001998]	0.023	meth_2.1	3.96	meth_2.1	0.6	meth_2.1	0.06	meth_2.1	0.25
102.100.100	7855	Soil	5	meth_2.1	Free-living	0.21	meth_2.1	5.91	meth_2.1	81.78	meth_2.1	2012-10-25T00:00:00		LTGR		0.021	meth_2.1						https://github.com/AusMicrobiome/contextualdb_doc/raw/4.2.0/db_schema_definitions/db_schema_definitions.xlsx	NA		0	0.1	0	0.34	meth_2.1	36.74	meth_2.1	1.36	meth_2.1	0.49	meth_2.1	21	1 Conservation and Natural Environments	1.1.3 National park	Soil [ENVO_00001998]	0.28	meth_2.1	1	meth_2.1	0.51	meth_2.1	0.09	meth_2.1	0.08
102.100.100	7857	Soil	4	meth_2.1	Free-living	0.27	meth_2.1	5.72	meth_2.1	85.21	meth_2.1	2012-10-25T00:00:00		YWBR		0.066	meth_2.1						https://github.com/AusMicrobiome/contextualdb_doc/raw/4.2.0/db_schema_definitions/db_schema_definitions.xlsx	NA		0	0.1	0	0.3	meth_2.1	14.88	meth_2.1	0.56	meth_2.1	0.17	meth_2.1	28	1 Conservation and Natural Environments	1.1.3 National park	Soil [ENVO_00001998]	0.028	meth_2.1	4.24	meth_2.1	0.35	meth_2.1	0.09	meth_2.1	0.09
102.100.100	7882	Soil	3	meth_2.1	Free-living	0.25	meth_2.1	3.96	meth_2.1	80.19	meth_2.1	2013-01-22T00:00:00		LTGR		0.068	meth_2.1						https://github.com/AusMicrobiome/contextualdb_doc/raw/4.2.0/db_schema_definitions/db_schema_definitions.xlsx	NA		0	0.1	0	0.21	meth_2.1	30.76	meth_2.1	1.91	meth_2.1	0.18	meth_2.1	221.5	1 Conservation and Natural Environments	1.3.4 Rehabilitation	Soil [ENVO_00001998]	0.128	meth_2.1	1.93	meth_2.1	0.58	meth_2.1	0.08	meth_2.1	0.29
102.100.100	7886	Soil	3	meth_2.1	Free-living	0.2	meth_2.1	2.94	meth_2.1	77.02	meth_2.1	2013-03-06T00:00:00		GRWH		0.024	meth_2.1						https://github.com/AusMicrobiome/contextualdb_doc/raw/4.2.0/db_schema_definitions/db_schema_definitions.xlsx	NA		0	0.1	0	0.13	meth_2.1	18.7	meth_2.1	0.57	meth_2.1	1.02	meth_2.1	224	1 Conservation and Natural Environments	1.3.3 Residual native cover	Soil [ENVO_00001998]	0.14	meth_2.1	0.72	meth_2.1	0.3	meth_2.1	0.09	meth_2.1	0.11
102.100.100	7888	Soil	4	meth_2.1	Free-living	0.21	meth_2.1	13.21	meth_2.1	46.66	meth_2.1	2013-07-30T00:00:00		GRYW		0.032	meth_2.1						https://github.com/AusMicrobiome/contextualdb_doc/raw/4.2.0/db_schema_definitions/db_schema_definitions.xlsx	NA		0	0.1	0	0.64	meth_2.1	95.36	meth_2.1	17.17	meth_2.1	3.17	meth_2.1	1145	1 Conservation and Natural Environments	1.1.3 National park	Soil [ENVO_00001998]	1.903	meth_2.1	0.6	meth_2.1	0.35	meth_2.1	0.47	meth_2.1	0.04
102.100.100	7892	Soil	3	meth_2.1	Free-living	1.45	meth_2.1	23.26	meth_2.1	43.36	meth_2.1	2013-03-07T00:00:00		LTBR		0.198	meth_2.1						https://github.com/AusMicrobiome/contextualdb_doc/raw/4.2.0/db_schema_definitions/db_schema_definitions.xlsx	NA		0	0.1	0	0.56	meth_2.1	69.21	meth_2.1	1.52	meth_2.1	1.1	meth_2.1	119.2	1 Conservation and Natural Environments	1.3.4 Rehabilitation	Soil [ENVO_00001998]	0.234	meth_2.1	2.09	meth_2.1	3.52	meth_2.1	0.45	meth_2.1	1.6
102.100.100	7894	Soil	2	meth_2.1	Free-living	2.38	meth_2.1	30.01	meth_2.1	45.02	meth_2.1	2013-03-07T00:00:00		LTBR		0.373	meth_2.1						https://github.com/AusMicrobiome/contextualdb_doc/raw/4.2.0/db_schema_definitions/db_schema_definitions.xlsx	NA		0	0.1	0	0.47	meth_2.1	35.95	meth_2.1	1.35	meth_2.1	1.1	meth_2.1	116.7	1 Conservation and Natural Environments	1.3.3 Residual native cover	Soil [ENVO_00001998]	0.162	meth_2.1	3.59	meth_2.1	6.6	meth_2.1	0.5	meth_2.1	2.77
102.100.100	7896	Soil	2	meth_2.1	Free-living	0.94	meth_2.1	9.16	meth_2.1	60.26	meth_2.1	2013-03-18T00:00:00		BR		0.127	meth_2.1						https://github.com/AusMicrobiome/contextualdb_doc/raw/4.2.0/db_schema_definitions/db_schema_definitions.xlsx	NA		0	0.1	0	0.45	meth_2.1	31.85	meth_2.1	14.04	meth_2.1	0.89	meth_2.1	179.7	1 Conservation and Natural Environments	1.3.3 Residual native cover	Soil [ENVO_00001998]	0.071	meth_2.1	9.94	meth_2.1	2.5	meth_2.1	0.74	meth_2.1	0.41
102.100.100	7898	Soil	2	meth_2.1	Free-living	0.38	meth_2.1	7.6	meth_2.1	68.91	meth_2.1	2013-03-18T00:00:00		BR		0.069	meth_2.1						https://github.com/AusMicrobiome/contextualdb_doc/raw/4.2.0/db_schema_definitions/db_schema_definitions.xlsx	NA		0	0.1	0	0.24	meth_2.1	30.83	meth_2.1	16.92	meth_2.1	0.54	meth_2.1	181.3	1 Conservation and Natural Environments	1.3.4 Rehabilitation	Soil [ENVO_00001998]	0.219	meth_2.1	3.77	meth_2.1	0.6	meth_2.1	0.51	meth_2.1	0.08
102.100.100	7904	Soil	3	meth_2.1	Free-living	0.61	meth_2.1	9.68	meth_2.1	64.25	meth_2.1	2013-03-19T00:00:00		GRBR		0.114	meth_2.1						https://github.com/AusMicrobiome/contextualdb_doc/raw/4.2.0/db_schema_definitions/db_schema_definitions.xlsx	NA		0	0.1	0	0.18	meth_2.1	77.81	meth_2.1	1.36	meth_2.1	0.51	meth_2.1	192.8	1 Conservation and Natural Environments	1.3.3 Residual native cover	Soil [ENVO_00001998]	0.103	meth_2.1	2.16	meth_2.1	1.42	meth_2.1	0.13	meth_2.1	0.69
102.100.100	7910	Soil	3	meth_2.1	Free-living	0.36	meth_2.1	8.02	meth_2.1	74.28	meth_2.1	2013-03-20T00:00:00		GRBR		0.032	meth_2.1						https://github.com/AusMicrobiome/contextualdb_doc/raw/4.2.0/db_schema_definitions/db_schema_definitions.xlsx	NA		0	0.1	0	0.36	meth_2.1	49.71	meth_2.1	3.21	meth_2.1	0.69	meth_2.1	188.1	1 Conservation and Natural Environments	1.3.4 Rehabilitation	Soil [ENVO_00001998]	0.216	meth_2.1	2.23	meth_2.1	0.55	meth_2.1	0.1	meth_2.1	0.15
102.100.100	7912	Soil	2	meth_2.1	Free-living	0.52	meth_2.1	8.01	meth_2.1	71.95	meth_2.1	2013-03-20T00:00:00		GRYW		0.068	meth_2.1						https://github.com/AusMicrobiome/contextualdb_doc/raw/4.2.0/db_schema_definitions/db_schema_definitions.xlsx	NA		0	0.1	0	0.17	meth_2.1	79.2	meth_2.1	1.52	meth_2.1	0.45	meth_2.1	185.4	1 Conservation and Natural Environments	1.3.3 Residual native cover	Soil [ENVO_00001998]	0.222	meth_2.1	2.29	meth_2.1	1.08	meth_2.1	0.12	meth_2.1	0.24
102.100.100	7916	Soil	3	meth_2.1	Free-living	0.39	meth_2.1	7.99	meth_2.1	75.14	meth_2.1	2013-04-14T00:00:00		BRYW		0.039	meth_2.1						https://github.com/AusMicrobiome/contextualdb_doc/raw/4.2.0/db_schema_definitions/db_schema_definitions.xlsx	NA		0	0.1	0	0.36	meth_2.1	99.46	meth_2.1	2.81	meth_2.1	2.05	meth_2.1	112.5	1 Conservation and Natural Environments	1.3.4 Rehabilitation	Soil [ENVO_00001998]	0.224	meth_2.1	1.98	meth_2.1	0.67	meth_2.1	0.2	meth_2.1	0.17
102.100.100	7918	Soil	3	meth_2.1	Free-living	0.44	meth_2.1	6.96	meth_2.1	71.95	meth_2.1	2013-04-15T00:00:00		BRYW		0.041	meth_2.1						https://github.com/AusMicrobiome/contextualdb_doc/raw/4.2.0/db_schema_definitions/db_schema_definitions.xlsx	NA		0	0.1	0	0.15	meth_2.1	59.65	meth_2.1	2.11	meth_2.1	0.75	meth_2.1	107.8	1 Conservation and Natural Environments	1.3.3 Residual native cover	Soil [ENVO_00001998]	0.166	meth_2.1	2.57	meth_2.1	0.95	meth_2.1	0.24	meth_2.1	0.14
102.100.100	8076	Soil	4	meth_2.1	Free-living	0.38	meth_2.1	10.22	meth_2.1	30.59	meth_2.1	2013-08-06T00:00:00		LTBR		0.03	meth_2.1						https://github.com/AusMicrobiome/contextualdb_doc/raw/4.2.0/db_schema_definitions/db_schema_definitions.xlsx	NA		0	0.1	0	0.49	meth_2.1	156.47	meth_2.1	13.17	meth_2.1	3.62	meth_2.1	176	1 Conservation and Natural Environments	1.1.3 National park	Soil [ENVO_00001998]	0.054	meth_2.1	1.67	meth_2.1	0.87	meth_2.1	0.26	meth_2.1	0.13
102.100.100	8078	Soil	4	meth_2.1	Free-living	1.21	meth_2.1	31.97	meth_2.1	23.19	meth_2.1	2013-08-06T00:00:00		DKBR		0.098	meth_2.1						https://github.com/AusMicrobiome/contextualdb_doc/raw/4.2.0/db_schema_definitions/db_schema_definitions.xlsx	NA		0	0.1	0	2.21	meth_2.1	73.28	meth_2.1	17.78	meth_2.1	3.19	meth_2.1	184	1 Conservation and Natural Environments	1.1.3 National park	Soil [ENVO_00001998]	0.11	meth_2.1	7.02	meth_2.1	8.21	meth_2.1	0.87	meth_2.1	0.88
102.100.100	8084	Soil	4	meth_2.1	Free-living	0.35	meth_2.1	10.17	meth_2.1	42.59	meth_2.1	2013-08-06T00:00:00		BRGR		0.027	meth_2.1						https://github.com/AusMicrobiome/contextualdb_doc/raw/4.2.0/db_schema_definitions/db_schema_definitions.xlsx	NA		0	0.1	0	0.53	meth_2.1	35.92	meth_2.1	13.26	meth_2.1	2.38	meth_2.1	178	1 Conservation and Natural Environments	1.1.3 National park	Soil [ENVO_00001998]	0.121	meth_2.1	2.9	meth_2.1	0.74	meth_2.1	0.31	meth_2.1	0.1
102.100.100	8088	Soil	2	meth_2.1	Free-living	20.99	meth_2.1	26.63	meth_2.1	4.68	meth_2.1	2013-08-07T00:00:00		GR		1.459	meth_2.1						https://github.com/AusMicrobiome/contextualdb_doc/raw/4.2.0/db_schema_definitions/db_schema_definitions.xlsx	NA		0	0.1	0	0.35	meth_2.1	4.36	meth_2.1	3.71	meth_2.1	0.88	meth_2.1	10	1 Conservation and Natural Environments	1.1.3 National park	Soil [ENVO_00001998]	0.003	meth_2.1	23.14	meth_2.1	12.05	meth_2.1	0.68	meth_2.1	7.53
102.100.100	8090	Soil	2	meth_2.1	Free-living	0.24	meth_2.1	3.91	meth_2.1	91.13	meth_2.1	2013-08-07T00:00:00		BRGR		0.026	meth_2.1						https://github.com/AusMicrobiome/contextualdb_doc/raw/4.2.0/db_schema_definitions/db_schema_definitions.xlsx	NA		0	0.1	0	0.21	meth_2.1	17.95	meth_2.1	1.06	meth_2.1	0.31	meth_2.1	25	1 Conservation and Natural Environments	1.1.3 National park	Soil [ENVO_00001998]	0.087	meth_2.1	3.34	meth_2.1	0.52	meth_2.1	0.12	meth_2.1	0.08
102.100.100	8108	Soil	1e-10	meth_2.1	Free-living	0.13	meth_2.1	3.9	meth_2.1	79.65	meth_2.1	2013-12-04T00:00:00		GRWH		0.012	meth_2.1						https://github.com/AusMicrobiome/contextualdb_doc/raw/4.2.0/db_schema_definitions/db_schema_definitions.xlsx	NA		0	0.1	0	0.17	meth_2.1	9.83	meth_2.1	0.48	meth_2.1	0.59	meth_2.1	308.5	1 Conservation and Natural Environments	1.1.3 National park	Soil [ENVO_00001998]	0.041	meth_2.1	1.12	meth_2.1	0.24	meth_2.1	0.05	meth_2.1	0.05
102.100.100	8114	Soil	1e-10	meth_2.1	Free-living	0.21	meth_2.1	5.05	meth_2.1	53.21	meth_2.1	2013-12-05T00:00:00		GRBR		0.035	meth_2.1						https://github.com/AusMicrobiome/contextualdb_doc/raw/4.2.0/db_schema_definitions/db_schema_definitions.xlsx	NA		0	0.1	0	0.11	meth_2.1	31.02	meth_2.1	0.92	meth_2.1	0.18	meth_2.1	82.7	1 Conservation and Natural Environments	1.1.3 National park	Soil [ENVO_00001998]	0.019	meth_2.1	1.51	meth_2.1	0.52	meth_2.1	0.14	meth_2.1	0.19
102.100.100	8116	Soil	1e-10	meth_2.1	Free-living	0.16	meth_2.1	5.88	meth_2.1	85.98	meth_2.1	2013-12-05T00:00:00		GR		0.026	meth_2.1						https://github.com/AusMicrobiome/contextualdb_doc/raw/4.2.0/db_schema_definitions/db_schema_definitions.xlsx	NA		0	0.1	0	0.34	meth_2.1	37.88	meth_2.1	0.64	meth_2.1	0.38	meth_2.1	24.7	1 Conservation and Natural Environments	1.1.3 National park	Soil [ENVO_00001998]	0.079	meth_2.1	0.71	meth_2.1	0.44	meth_2.1	0.1	meth_2.1	0.11
102.100.100	8118	Soil	1	meth_2.1	Free-living	0.34	meth_2.1	6.99	meth_2.1	54.38	meth_2.1	2013-12-06T00:00:00		GRBR		0.043	meth_2.1						https://github.com/AusMicrobiome/contextualdb_doc/raw/4.2.0/db_schema_definitions/db_schema_definitions.xlsx	NA		0	0.1	0	0.39	meth_2.1	71.12	meth_2.1	0.83	meth_2.1	0.42	meth_2.1	38.9	1 Conservation and Natural Environments	1.1.3 National park	Soil [ENVO_00001998]	0.075	meth_2.1	1.02	meth_2.1	0.91	meth_2.1	0.13	meth_2.1	0.26
102.100.100	8120	Soil	4	meth_2.1	Free-living	0.15	meth_2.1	3.94	meth_2.1	83.08	meth_2.1	2013-12-06T00:00:00		GR		0.025	meth_2.1						https://github.com/AusMicrobiome/contextualdb_doc/raw/4.2.0/db_schema_definitions/db_schema_definitions.xlsx	NA		0	0.1	0	0.16	meth_2.1	11.46	meth_2.1	1.23	meth_2.1	0.05	meth_2.1	80.6	1 Conservation and Natural Environments	1.1.3 National park	Soil [ENVO_00001998]	0.068	meth_2.1	1.1	meth_2.1	0.28	meth_2.1	0.07	meth_2.1	0.05
102.100.100	8122	Soil	1	meth_2.1	Free-living	0.21	meth_2.1	4.95	meth_2.1	78.81	meth_2.1	2013-12-06T00:00:00		DKGR		0.021	meth_2.1						https://github.com/AusMicrobiome/contextualdb_doc/raw/4.2.0/db_schema_definitions/db_schema_definitions.xlsx	NA		0	0.1	0	0.17	meth_2.1	8.16	meth_2.1	1.1	meth_2.1	0.26	meth_2.1	98.3	1 Conservation and Natural Environments	1.1.3 National park	Soil [ENVO_00001998]	0.08	meth_2.1	1.95	meth_2.1	0.48	meth_2.1	0.07	meth_2.1	0.09
102.100.100	8124	Soil	3	meth_2.1	Free-living	0.24	meth_2.1	5.84	meth_2.1	74.2	meth_2.1	2013-12-07T00:00:00		GR		0.035	meth_2.1						https://github.com/AusMicrobiome/contextualdb_doc/raw/4.2.0/db_schema_definitions/db_schema_definitions.xlsx	NA		0	0.1	0	0.13	meth_2.1	62.33	meth_2.1	1.06	meth_2.1	0.29	meth_2.1	32.3	1 Conservation and Natural Environments	1.1.3 National park	Soil [ENVO_00001998]	0.107	meth_2.1	1.19	meth_2.1	0.62	meth_2.1	0.11	meth_2.1	0.15
102.100.100	8126	Soil	1	meth_2.1	Free-living	0.41	meth_2.1	11.8	meth_2.1	69.56	meth_2.1	2013-12-07T00:00:00		GR		0.017	meth_2.1						https://github.com/AusMicrobiome/contextualdb_doc/raw/4.2.0/db_schema_definitions/db_schema_definitions.xlsx	NA		0	0.1	0	0.13	meth_2.1	24.26	meth_2.1	1.27	meth_2.1	0.39	meth_2.1	251.1	1 Conservation and Natural Environments	1.1.3 National park	Soil [ENVO_00001998]	0.088	meth_2.1	1.6	meth_2.1	0.61	meth_2.1	0.18	meth_2.1	0.07
102.100.100	8128	Soil	2	meth_2.1	Free-living	0.25	meth_2.1	3.87	meth_2.1	85.8	meth_2.1	2013-12-07T00:00:00		DKGR		0.015	meth_2.1						https://github.com/AusMicrobiome/contextualdb_doc/raw/4.2.0/db_schema_definitions/db_schema_definitions.xlsx	NA		0	0.1	0	0.29	meth_2.1	19.65	meth_2.1	0.67	meth_2.1	0.24	meth_2.1	289.9	1 Conservation and Natural Environments	1.1.3 National park	Soil [ENVO_00001998]	0.09	meth_2.1	1.25	meth_2.1	0.32	meth_2.1	0.08	meth_2.1	0.05
102.100.100	8130	Soil	1e-10	meth_2.1	Free-living	0.4	meth_2.1	5.8	meth_2.1	86.07	meth_2.1	2013-12-07T00:00:00		DKGR		0.07	meth_2.1						https://github.com/AusMicrobiome/contextualdb_doc/raw/4.2.0/db_schema_definitions/db_schema_definitions.xlsx	NA		0	0.1	0	0.24	meth_2.1	27.74	meth_2.1	1.01	meth_2.1	0.18	meth_2.1	261.9	1 Conservation and Natural Environments	1.1.3 National park	Soil [ENVO_00001998]	0.068	meth_2.1	1.08	meth_2.1	0.49	meth_2.1	0.09	meth_2.1	0.27
102.100.100	8132	Soil	1e-10	meth_2.1	Free-living	0.19	meth_2.1	5.84	meth_2.1	65.55	meth_2.1	2013-12-08T00:00:00		WH		0.022	meth_2.1						https://github.com/AusMicrobiome/contextualdb_doc/raw/4.2.0/db_schema_definitions/db_schema_definitions.xlsx	NA		0	0.1	0	0.27	meth_2.1	35.97	meth_2.1	0.14	meth_2.1	0.09	meth_2.1	28.2	1 Conservation and Natural Environments	1.1.3 National park	Soil [ENVO_00001998]	0.078	meth_2.1	0.4	meth_2.1	0.29	meth_2.1	0.04	meth_2.1	0.14
102.100.100	8142	Soil	7	meth_2.1	Free-living	0.42	meth_2.1	14.31	meth_2.1	31.93	meth_2.1	2014-05-13T00:00:00		LTGR		0.042	meth_2.1						https://github.com/AusMicrobiome/contextualdb_doc/raw/4.2.0/db_schema_definitions/db_schema_definitions.xlsx	NA		0	0.1	0	0.49	meth_2.1	117.31	meth_2.1	43.85	meth_2.1	2.61	meth_2.1	1099	1 Conservation and Natural Environments	1.1.3 National park	Soil [ENVO_00001998]	0.411	meth_2.1	4.7	meth_2.1	1.45	meth_2.1	0.49	meth_2.1	0.02
102.100.100	8144	Soil	9	meth_2.1	Free-living	0.57	meth_2.1	25.4	meth_2.1	21.09	meth_2.1	2014-07-21T00:00:00		GR		0.062	meth_2.1						https://github.com/AusMicrobiome/contextualdb_doc/raw/4.2.0/db_schema_definitions/db_schema_definitions.xlsx	NA		0	0.1	0	1.48	meth_2.1	259.78	meth_2.1	35.94	meth_2.1	12.81	meth_2.1	1093	1 Conservation and Natural Environments	1.1.3 National park	Soil [ENVO_00001998]	0.098	meth_2.1	10.14	meth_2.1	3.56	meth_2.1	0.7	meth_2.1	0.04
102.100.100	8146	Soil	5	meth_2.1	Free-living	0.55	meth_2.1	12.74	meth_2.1	47.64	meth_2.1	2014-07-21T00:00:00		BRGR		0.04	meth_2.1						https://github.com/AusMicrobiome/contextualdb_doc/raw/4.2.0/db_schema_definitions/db_schema_definitions.xlsx	NA		0	0.1	0	0.71	meth_2.1	104.48	meth_2.1	44.5	meth_2.1	3.38	meth_2.1	1111	1 Conservation and Natural Environments	1.1.3 National park	Soil [ENVO_00001998]	0.09	meth_2.1	9.92	meth_2.1	2.43	meth_2.1	0.48	meth_2.1	0.03
102.100.100	8148	Soil	9	meth_2.1	Free-living	0.44	meth_2.1	47.08	meth_2.1	5.45	meth_2.1	2014-07-21T00:00:00		DKGR		0.082	meth_2.1						https://github.com/AusMicrobiome/contextualdb_doc/raw/4.2.0/db_schema_definitions/db_schema_definitions.xlsx	NA		0	0.1	0	0.77	meth_2.1	349.45	meth_2.1	10.19	meth_2.1	4.33	meth_2.1	1092	1 Conservation and Natural Environments	1.1.3 National park	Soil [ENVO_00001998]	0.117	meth_2.1	11.68	meth_2.1	11.52	meth_2.1	0.53	meth_2.1	0.44
102.100.100	8150	Soil	5	meth_2.1	Free-living	0.38	meth_2.1	12.23	meth_2.1	41.14	meth_2.1	2014-07-21T00:00:00		LTGR		0.03	meth_2.1						https://github.com/AusMicrobiome/contextualdb_doc/raw/4.2.0/db_schema_definitions/db_schema_definitions.xlsx	NA		0	0.1	0	0.5	meth_2.1	78.79	meth_2.1	41.08	meth_2.1	1.67	meth_2.1	1105	1 Conservation and Natural Environments	1.1.3 National park	Soil [ENVO_00001998]	0.291	meth_2.1	4.82	meth_2.1	1.39	meth_2.1	0.48	meth_2.1	0.04
102.100.100	8152	Soil	8	meth_2.1	Free-living	0.53	meth_2.1	35.93	meth_2.1	8.96	meth_2.1	2014-07-22T00:00:00		GR		0.095	meth_2.1						https://github.com/AusMicrobiome/contextualdb_doc/raw/4.2.0/db_schema_definitions/db_schema_definitions.xlsx	NA		0	0.1	0	1.2	meth_2.1	409.68	meth_2.1	16.25	meth_2.1	8.65	meth_2.1	1088	1 Conservation and Natural Environments	1.1.3 National park	Soil [ENVO_00001998]	0.133	meth_2.1	10.28	meth_2.1	7.28	meth_2.1	0.6	meth_2.1	0.18
102.100.100	8162	Soil	4	meth_2.1	Free-living	0.17	meth_2.1	9.51	meth_2.1	44.84	meth_2.1	2012-11-13T00:00:00		BR		0.025	meth_2.1						https://github.com/AusMicrobiome/contextualdb_doc/raw/4.2.0/db_schema_definitions/db_schema_definitions.xlsx	NA		0	0.1	0	0.24	meth_2.1	26.9	meth_2.1	10.09	meth_2.1	0.15	meth_2.1	493	1 Conservation and Natural Environments	1.1.3 National park	Soil [ENVO_00001998]	0.103	meth_2.1	2.24	meth_2.1	0.9	meth_2.1	0.36	meth_2.1	0.06
102.100.100	8164	Soil	2	meth_2.1	Free-living	0.21	meth_2.1	5.9	meth_2.1	70.97	meth_2.1	2012-11-12T00:00:00		BRRD		0.043	meth_2.1						https://github.com/AusMicrobiome/contextualdb_doc/raw/4.2.0/db_schema_definitions/db_schema_definitions.xlsx	NA		0	0.1	0	0.21	meth_2.1	2.34	meth_2.1	4.79	meth_2.1	0.33	meth_2.1	514	1 Conservation and Natural Environments	1.1.3 National park	Soil [ENVO_00001998]	0.051	meth_2.1	5.21	meth_2.1	0.42	meth_2.1	0.37	meth_2.1	1e-10
102.100.100	8455	Soil	1	meth_2.1	Free-living	0.13	meth_2.1	4.89	meth_2.1	83.25	meth_2.1	2013-03-15T00:00:00		BROR		0.011	meth_2.1						https://github.com/AusMicrobiome/contextualdb_doc/raw/4.2.0/db_schema_definitions/db_schema_definitions.xlsx	NA		0	0.1	0	0.69	meth_2.1	5.94	meth_2.1	6.79	meth_2.1	0.29	meth_2.1	501	1 Conservation and Natural Environments	1.1.3 National park	Soil [ENVO_00001998]	0.202	meth_2.1	0.97	meth_2.1	0.26	meth_2.1	0.14	meth_2.1	1e-10
102.100.100	8457	Soil	2	meth_2.1	Free-living	0.11	meth_2.1	2.89	meth_2.1	84.51	meth_2.1	2013-03-15T00:00:00		BROR		1e-100	meth_2.1						https://github.com/AusMicrobiome/contextualdb_doc/raw/4.2.0/db_schema_definitions/db_schema_definitions.xlsx	NA		0	0.1	0	0.18	meth_2.1	1.91	meth_2.1	2.1	meth_2.1	0.26	meth_2.1	514	1 Conservation and Natural Environments	1.1.3 National park	Soil [ENVO_00001998]	0.236	meth_2.1	0.63	meth_2.1	0.13	meth_2.1	0.09	meth_2.1	1e-10
102.100.100	8459	Soil	2	meth_2.1	Free-living	0.11	meth_2.1	5.91	meth_2.1	71.07	meth_2.1			BROR		0.026	meth_2.1						https://github.com/AusMicrobiome/contextualdb_doc/raw/4.2.0/db_schema_definitions/db_schema_definitions.xlsx	NA		0	0.1	0	0.18	meth_2.1	4.06	meth_2.1	5.13	meth_2.1	0.13	meth_2.1	517	1 Conservation and Natural Environments	1.1.3 National park	Soil [ENVO_00001998]	0.229	meth_2.1	0.68	meth_2.1	0.22	meth_2.1	0.1	meth_2.1	1e-10
102.100.100	8461	Soil	38	meth_2.1	Free-living	0.73	meth_2.1	12.08	meth_2.1	47.44	meth_2.1	2012-12-11T00:00:00		BR		0.231	meth_2.1						https://github.com/AusMicrobiome/contextualdb_doc/raw/4.2.0/db_schema_definitions/db_schema_definitions.xlsx	NA		0	0.1	0	0.57	meth_2.1	21.92	meth_2.1	43.99	meth_2.1	1.58	meth_2.1	570	1 Conservation and Natural Environments	1.1.3 National park	Soil [ENVO_00001998]	0.057	meth_2.1	9.9	meth_2.1	3.38	meth_2.1	0.73	meth_2.1	0.06
102.100.100	8487	Soil	3	meth_2.1	Free-living	0.2	meth_2.1	6.05	meth_2.1	53.47	meth_2.1	2012-11-22T00:00:00		BRGR		0.016	meth_2.1						https://github.com/AusMicrobiome/contextualdb_doc/raw/4.2.0/db_schema_definitions/db_schema_definitions.xlsx	NA		0	0.1	0	0.23	meth_2.1	20.71	meth_2.1	3.12	meth_2.1	0.34	meth_2.1	40	1 Conservation and Natural Environments	1.1.3 National park	Soil [ENVO_00001998]	0.197	meth_2.1	2	meth_2.1	1.07	meth_2.1	0.07	meth_2.1	0.05
102.100.100	8489	Soil	3	meth_2.1	Free-living	0.18	meth_2.1	9.83	meth_2.1	65.34	meth_2.1	2012-11-22T00:00:00		BRGR		0.017	meth_2.1						https://github.com/AusMicrobiome/contextualdb_doc/raw/4.2.0/db_schema_definitions/db_schema_definitions.xlsx	NA		0	0.1	0	0.44	meth_2.1	44.18	meth_2.1	9	meth_2.1	0.4	meth_2.1	12	1 Conservation and Natural Environments	1.1.3 National park	Soil [ENVO_00001998]	0.345	meth_2.1	0.69	meth_2.1	0.61	meth_2.1	0.07	meth_2.1	0.03
102.100.100	8491	Soil	4	meth_2.1	Free-living	0.17	meth_2.1	13.85	meth_2.1	54.12	meth_2.1	2012-11-22T00:00:00		GR		0.018	meth_2.1						https://github.com/AusMicrobiome/contextualdb_doc/raw/4.2.0/db_schema_definitions/db_schema_definitions.xlsx	NA		0	0.1	0	0.41	meth_2.1	34.99	meth_2.1	19.12	meth_2.1	0.59	meth_2.1	15	1 Conservation and Natural Environments	1.1.3 National park	Soil [ENVO_00001998]	0.223	meth_2.1	1.36	meth_2.1	0.72	meth_2.1	0.17	meth_2.1	0.02
102.100.100	8493	Soil	2	meth_2.1	Free-living	1e-100	meth_2.1	7.84	meth_2.1	69.47	meth_2.1	2013-04-26T00:00:00		GR		1e-100	meth_2.1						https://github.com/AusMicrobiome/contextualdb_doc/raw/4.2.0/db_schema_definitions/db_schema_definitions.xlsx	NA		0	0.1	0	0.21	meth_2.1	23.16	meth_2.1	1.3	meth_2.1	0.24	meth_2.1	36	1 Conservation and Natural Environments	1.1.3 National park	Soil [ENVO_00001998]	0.334	meth_2.1	0.55	meth_2.1	0.3	meth_2.1	0.12	meth_2.1	0.02
102.100.100	8495	Soil	1	meth_2.1	Free-living	0.13	meth_2.1	1.98	meth_2.1	72.87	meth_2.1	2013-04-26T00:00:00		BRYW		1e-100	meth_2.1						https://github.com/AusMicrobiome/contextualdb_doc/raw/4.2.0/db_schema_definitions/db_schema_definitions.xlsx	NA		0	0.1	0	0.36	meth_2.1	11.76	meth_2.1	7.5	meth_2.1	0.15	meth_2.1	48	1 Conservation and Natural Environments	1.1.3 National park	Soil [ENVO_00001998]	0.135	meth_2.1	1.48	meth_2.1	0.49	meth_2.1	0.12	meth_2.1	0.01
102.100.100	8497	Soil	3	meth_2.1	Free-living	0.19	meth_2.1	13.65	meth_2.1	72.17	meth_2.1	2013-04-18T00:00:00		BROR		0.013	meth_2.1						https://github.com/AusMicrobiome/contextualdb_doc/raw/4.2.0/db_schema_definitions/db_schema_definitions.xlsx	NA		0	0.1	0	0.26	meth_2.1	45.43	meth_2.1	2.56	meth_2.1	0.25	meth_2.1	245	1 Conservation and Natural Environments	1.1.3 National park	Soil [ENVO_00001998]	0.952	meth_2.1	0.22	meth_2.1	0.31	meth_2.1	0.09	meth_2.1	0.02
102.100.100	8507	Soil	2	meth_2.1	Free-living	1e-100	meth_2.1	5.93	meth_2.1	59.23	meth_2.1	2013-04-16T00:00:00		LTBR		1e-100	meth_2.1						https://github.com/AusMicrobiome/contextualdb_doc/raw/4.2.0/db_schema_definitions/db_schema_definitions.xlsx	NA		0	0.1	0	0.31	meth_2.1	18.13	meth_2.1	4.54	meth_2.1	0.57	meth_2.1	81	1 Conservation and Natural Environments	1.1.3 National park	Soil [ENVO_00001998]	0.357	meth_2.1	0.89	meth_2.1	0.34	meth_2.1	0.19	meth_2.1	0.02
102.100.100	8509	Soil	4	meth_2.1	Free-living	0.24	meth_2.1	20.87	meth_2.1	51.49	meth_2.1	2013-04-16T00:00:00		GR		0.017	meth_2.1						https://github.com/AusMicrobiome/contextualdb_doc/raw/4.2.0/db_schema_definitions/db_schema_definitions.xlsx	NA		0	0.1	0	0.52	meth_2.1	130.17	meth_2.1	6.18	meth_2.1	0.95	meth_2.1	97	1 Conservation and Natural Environments	1.1.3 National park	Soil [ENVO_00001998]	1.74	meth_2.1	1.58	meth_2.1	1.34	meth_2.1	0.29	meth_2.1	0.04
102.100.100	8511	Soil	3	meth_2.1	Free-living	0.22	meth_2.1	10.06	meth_2.1	72.93	meth_2.1	2013-04-16T00:00:00		GRBR		0.016	meth_2.1						https://github.com/AusMicrobiome/contextualdb_doc/raw/4.2.0/db_schema_definitions/db_schema_definitions.xlsx	NA		0	0.1	0	0.31	meth_2.1	35.92	meth_2.1	16.8	meth_2.1	0.52	meth_2.1	92	1 Conservation and Natural Environments	1.1.3 National park	Soil [ENVO_00001998]	0.694	meth_2.1	2.09	meth_2.1	1.17	meth_2.1	0.2	meth_2.1	0.02
102.100.100	8513	Soil	9	meth_2.1	Free-living	0.26	meth_2.1	42.22	meth_2.1	3.23	meth_2.1	2013-04-17T00:00:00		GR		0.024	meth_2.1						https://github.com/AusMicrobiome/contextualdb_doc/raw/4.2.0/db_schema_definitions/db_schema_definitions.xlsx	NA		0	0.1	0	2.26	meth_2.1	178.74	meth_2.1	67.33	meth_2.1	2.59	meth_2.1	49	1 Conservation and Natural Environments	1.1.3 National park	Soil [ENVO_00001998]	1.842	meth_2.1	5.98	meth_2.1	2.68	meth_2.1	0.3	meth_2.1	0.08
102.100.100	8515	Soil	3	meth_2.1	Free-living	0.14	meth_2.1	11.16	meth_2.1	60.82	meth_2.1	2013-04-22T00:00:00		LTBR		1e-100	meth_2.1						https://github.com/AusMicrobiome/contextualdb_doc/raw/4.2.0/db_schema_definitions/db_schema_definitions.xlsx	NA		0	0.1	0	0.4	meth_2.1	30.38	meth_2.1	1.97	meth_2.1	0.2	meth_2.1	40	1 Conservation and Natural Environments	1.1.3 National park	Soil [ENVO_00001998]	0.693	meth_2.1	0.21	meth_2.1	0.2	meth_2.1	0.12	meth_2.1	0.02
102.100.100	8517	Soil	4	meth_2.1	Free-living	0.16	meth_2.1	14.01	meth_2.1	72.88	meth_2.1	2013-04-22T00:00:00		DKGR		0.016	meth_2.1						https://github.com/AusMicrobiome/contextualdb_doc/raw/4.2.0/db_schema_definitions/db_schema_definitions.xlsx	NA		0	0.1	0	0.21	meth_2.1	86.73	meth_2.1	3.97	meth_2.1	0.81	meth_2.1	37	1 Conservation and Natural Environments	1.1.3 National park	Soil [ENVO_00001998]	2.167	meth_2.1	0.46	meth_2.1	0.12	meth_2.1	0.09	meth_2.1	0.02
102.100.100	8519	Soil	3	meth_2.1	Free-living	0.1	meth_2.1	6.87	meth_2.1	78.56	meth_2.1	2013-04-23T00:00:00		BROR		0.01	meth_2.1						https://github.com/AusMicrobiome/contextualdb_doc/raw/4.2.0/db_schema_definitions/db_schema_definitions.xlsx	NA		0	0.1	0	0.34	meth_2.1	23.54	meth_2.1	1.44	meth_2.1	0.16	meth_2.1	34	1 Conservation and Natural Environments	1.1.3 National park	Soil [ENVO_00001998]	0.516	meth_2.1	0.35	meth_2.1	0.36	meth_2.1	0.11	meth_2.1	0.01
102.100.100	8521	Soil	2	meth_2.1	Free-living	0.13	meth_2.1	9.86	meth_2.1	66.14	meth_2.1	2013-04-23T00:00:00		GRYW		0.011	meth_2.1						https://github.com/AusMicrobiome/contextualdb_doc/raw/4.2.0/db_schema_definitions/db_schema_definitions.xlsx	NA		0	0.1	0	0.53	meth_2.1	24.98	meth_2.1	11.33	meth_2.1	0.32	meth_2.1	51	1 Conservation and Natural Environments	1.1.3 National park	Soil [ENVO_00001998]	0.319	meth_2.1	1.08	meth_2.1	0.55	meth_2.1	0.11	meth_2.1	0.02
102.100.100	8523	Soil	1	meth_2.1	Free-living	0.15	meth_2.1	13.55	meth_2.1	61.84	meth_2.1	2013-04-23T00:00:00		BR		1e-100	meth_2.1						https://github.com/AusMicrobiome/contextualdb_doc/raw/4.2.0/db_schema_definitions/db_schema_definitions.xlsx	NA		0	0.1	0	0.5	meth_2.1	8.76	meth_2.1	8.04	meth_2.1	0.04	meth_2.1	52	1 Conservation and Natural Environments	1.1.3 National park	Soil [ENVO_00001998]	0.186	meth_2.1	1.63	meth_2.1	0.55	meth_2.1	0.12	meth_2.1	0.02
102.100.100	8525	Soil	2	meth_2.1	Free-living	0.12	meth_2.1	11.44	meth_2.1	79.91	meth_2.1	2013-04-24T00:00:00		GRBR		0.013	meth_2.1						https://github.com/AusMicrobiome/contextualdb_doc/raw/4.2.0/db_schema_definitions/db_schema_definitions.xlsx	NA		0	0.1	0	0.21	meth_2.1	31.94	meth_2.1	1.56	meth_2.1	0.21	meth_2.1	32	1 Conservation and Natural Environments	1.1.3 National park	Soil [ENVO_00001998]	0.82	meth_2.1	0.38	meth_2.1	0.41	meth_2.1	0.08	meth_2.1	0.02
102.100.100	8527	Soil	2	meth_2.1	Free-living	0.12	meth_2.1	7.57	meth_2.1	88.21	meth_2.1	2013-04-24T00:00:00		GR		1e-100	meth_2.1						https://github.com/AusMicrobiome/contextualdb_doc/raw/4.2.0/db_schema_definitions/db_schema_definitions.xlsx	NA		0	0.1	0	0.22	meth_2.1	33.69	meth_2.1	1.88	meth_2.1	0.2	meth_2.1	24	1 Conservation and Natural Environments	1.1.3 National park	Soil [ENVO_00001998]	0.735	meth_2.1	0.38	meth_2.1	0.22	meth_2.1	0.08	meth_2.1	0.02
102.100.100	8529	Soil	7	meth_2.1	Free-living	0.53	meth_2.1	19.77	meth_2.1	54.45	meth_2.1	2013-04-24T00:00:00		DKBR		0.037	meth_2.1						https://github.com/AusMicrobiome/contextualdb_doc/raw/4.2.0/db_schema_definitions/db_schema_definitions.xlsx	NA		0	0.1	0	0.74	meth_2.1	53.3	meth_2.1	13.87	meth_2.1	2.54	meth_2.1	26	1 Conservation and Natural Environments	1.1.3 National park	Soil [ENVO_00001998]	0.074	meth_2.1	10.9	meth_2.1	2.49	meth_2.1	0.4	meth_2.1	0.02
102.100.100	8531	Soil	4	meth_2.1	Free-living	0.27	meth_2.1	8.21	meth_2.1	61.59	meth_2.1	2013-04-24T00:00:00		BR		0.022	meth_2.1						https://github.com/AusMicrobiome/contextualdb_doc/raw/4.2.0/db_schema_definitions/db_schema_definitions.xlsx	NA		0	0.1	0	0.37	meth_2.1	18.14	meth_2.1	3.62	meth_2.1	0.38	meth_2.1	19	1 Conservation and Natural Environments	1.1.3 National park	Soil [ENVO_00001998]	0.108	meth_2.1	5.96	meth_2.1	1.16	meth_2.1	0.1	meth_2.1	0.02
102.100.100	9430	Soil	6	meth_2.1	Free-living	0.27	meth_2.1	9.14	meth_2.1	56.18	meth_2.1	2013-05-09T00:00:00		GR		0.063	meth_2.1						https://github.com/AusMicrobiome/contextualdb_doc/raw/4.2.0/db_schema_definitions/db_schema_definitions.xlsx	NA		0	0.1	0	0.73	meth_2.1	64.4	meth_2.1	27.37	meth_2.1	1.63	meth_2.1	1350	1 Conservation and Natural Environments	1.1.3 National park	Soil [ENVO_00001998]	0.02	meth_2.1	9.65	meth_2.1	0.83	meth_2.1	0.47	meth_2.1	0.02
102.100.100	9434	Soil	6	meth_2.1	Free-living	0.28	meth_2.1	15.08	meth_2.1	49.94	meth_2.1	2013-05-16T00:00:00		LTGR		0.036	meth_2.1						https://github.com/AusMicrobiome/contextualdb_doc/raw/4.2.0/db_schema_definitions/db_schema_definitions.xlsx	NA		0	0.1	0	1.1	meth_2.1	132.39	meth_2.1	76.61	meth_2.1	6.49	meth_2.1	940	1 Conservation and Natural Environments	1.1.3 National park	Soil [ENVO_00001998]	0.203	meth_2.1	3.87	meth_2.1	0.78	meth_2.1	0.45	meth_2.1	1e-10
102.100.100	9436	Soil	6	meth_2.1	Free-living	0.32	meth_2.1	12.29	meth_2.1	58.06	meth_2.1	2013-05-16T00:00:00		GR		0.046	meth_2.1						https://github.com/AusMicrobiome/contextualdb_doc/raw/4.2.0/db_schema_definitions/db_schema_definitions.xlsx	NA		0	0.1	0	0.72	meth_2.1	67.26	meth_2.1	51.47	meth_2.1	3.53	meth_2.1	971	1 Conservation and Natural Environments	1.1.3 National park	Soil [ENVO_00001998]	0.12	meth_2.1	8.63	meth_2.1	1.48	meth_2.1	0.64	meth_2.1	0.02
102.100.100	9438	Soil	10	meth_2.1	Free-living	0.43	meth_2.1	20.94	meth_2.1	46.4	meth_2.1	2013-05-23T00:00:00		GRBR		0.066	meth_2.1						https://github.com/AusMicrobiome/contextualdb_doc/raw/4.2.0/db_schema_definitions/db_schema_definitions.xlsx	NA		0	0.1	0	0.66	meth_2.1	109.25	meth_2.1	71.6	meth_2.1	4.55	meth_2.1	1208	1 Conservation and Natural Environments	1.1.3 National park	Soil [ENVO_00001998]	0.725	meth_2.1	6.45	meth_2.1	1.19	meth_2.1	0.63	meth_2.1	0.02
102.100.100	9440	Soil	15	meth_2.1	Free-living	0.5	meth_2.1	20.44	meth_2.1	33.8	meth_2.1	2013-05-23T00:00:00		GRBR		0.058	meth_2.1						https://github.com/AusMicrobiome/contextualdb_doc/raw/4.2.0/db_schema_definitions/db_schema_definitions.xlsx	NA		0	0.1	0	1.16	meth_2.1	133.8	meth_2.1	57.47	meth_2.1	3.49	meth_2.1	1204	1 Conservation and Natural Environments	1.1.3 National park	Soil [ENVO_00001998]	1.249	meth_2.1	10.14	meth_2.1	2.38	meth_2.1	0.82	meth_2.1	0.03
102.100.100	9442	Soil	20	meth_2.1	Free-living	0.57	meth_2.1	11.59	meth_2.1	38.66	meth_2.1	2013-05-23T00:00:00		BRGR		0.065	meth_2.1						https://github.com/AusMicrobiome/contextualdb_doc/raw/4.2.0/db_schema_definitions/db_schema_definitions.xlsx	NA		0	0.1	0	1.37	meth_2.1	103.34	meth_2.1	114.85	meth_2.1	3.59	meth_2.1	1204	1 Conservation and Natural Environments	1.1.3 National park	Soil [ENVO_00001998]	0.445	meth_2.1	12.52	meth_2.1	2.64	meth_2.1	0.88	meth_2.1	0.03
102.100.100	9444	Soil	5	meth_2.1	Free-living	0.21	meth_2.1	23.62	meth_2.1	14.99	meth_2.1	2013-05-28T00:00:00		GRYW		0.027	meth_2.1						https://github.com/AusMicrobiome/contextualdb_doc/raw/4.2.0/db_schema_definitions/db_schema_definitions.xlsx	NA		0	0.1	0	0.93	meth_2.1	151.88	meth_2.1	20.39	meth_2.1	3.58	meth_2.1	1005	1 Conservation and Natural Environments	1.1.3 National park	Soil [ENVO_00001998]	3.462	meth_2.1	0.31	meth_2.1	0.33	meth_2.1	0.38	meth_2.1	0.08
102.100.100	9446	Soil	14	meth_2.1	Free-living	0.64	meth_2.1	25.63	meth_2.1	23.32	meth_2.1	2013-05-28T00:00:00		GRBR		0.052	meth_2.1						https://github.com/AusMicrobiome/contextualdb_doc/raw/4.2.0/db_schema_definitions/db_schema_definitions.xlsx	NA		0	0.1	0	1.4	meth_2.1	135.07	meth_2.1	85.46	meth_2.1	7.27	meth_2.1	1266	1 Conservation and Natural Environments	1.1.3 National park	Soil [ENVO_00001998]	0.263	meth_2.1	16.33	meth_2.1	2.75	meth_2.1	0.85	meth_2.1	0.04
102.100.100	9448	Soil	15	meth_2.1	Free-living	0.54	meth_2.1	30.78	meth_2.1	28.74	meth_2.1	2013-05-31T00:00:00		GRBR		0.046	meth_2.1						https://github.com/AusMicrobiome/contextualdb_doc/raw/4.2.0/db_schema_definitions/db_schema_definitions.xlsx	NA		0	0.1	0	0.92	meth_2.1	185.9	meth_2.1	15.98	meth_2.1	4.71	meth_2.1	1129	1 Conservation and Natural Environments	1.1.3 National park	Soil [ENVO_00001998]	4.741	meth_2.1	3.46	meth_2.1	1.53	meth_2.1	0.63	meth_2.1	0.04
102.100.100	9450	Soil	9	meth_2.1	Free-living	0.46	meth_2.1	21.48	meth_2.1	29.4	meth_2.1	2013-05-31T00:00:00		GRBK		0.044	meth_2.1						https://github.com/AusMicrobiome/contextualdb_doc/raw/4.2.0/db_schema_definitions/db_schema_definitions.xlsx	NA		0	0.1	0	1	meth_2.1	192.65	meth_2.1	80.93	meth_2.1	4.9	meth_2.1	1115	1 Conservation and Natural Environments	1.1.3 National park	Soil [ENVO_00001998]	4.051	meth_2.1	1.56	meth_2.1	0.56	meth_2.1	0.54	meth_2.1	0.04
102.100.100	9452	Soil	8	meth_2.1	Free-living	0.36	meth_2.1	21.31	meth_2.1	60.92	meth_2.1	2013-05-31T00:00:00		GR		0.044	meth_2.1						https://github.com/AusMicrobiome/contextualdb_doc/raw/4.2.0/db_schema_definitions/db_schema_definitions.xlsx	NA		0	0.1	0	0.41	meth_2.1	217.49	meth_2.1	5.62	meth_2.1	4.85	meth_2.1	1246	1 Conservation and Natural Environments	1.1.3 National park	Soil [ENVO_00001998]	7.281	meth_2.1	0.57	meth_2.1	0.41	meth_2.1	0.44	meth_2.1	0.06
102.100.100	9456	Soil	27	meth_2.1	Free-living	0.81	meth_2.1	30.02	meth_2.1	24.69	meth_2.1	2013-06-11T00:00:00		BR		0.077	meth_2.1						https://github.com/AusMicrobiome/contextualdb_doc/raw/4.2.0/db_schema_definitions/db_schema_definitions.xlsx	NA		0	0.1	0	2.61	meth_2.1	389.46	meth_2.1	108.63	meth_2.1	11.51	meth_2.1	1674	1 Conservation and Natural Environments	1.1.3 National park	Soil [ENVO_00001998]	6.437	meth_2.1	3.58	meth_2.1	1.39	meth_2.1	0.83	meth_2.1	0.06
102.100.100	9458	Soil	7	meth_2.1	Free-living	0.26	meth_2.1	17.07	meth_2.1	53.36	meth_2.1	2013-06-11T00:00:00		GRYW		0.023	meth_2.1						https://github.com/AusMicrobiome/contextualdb_doc/raw/4.2.0/db_schema_definitions/db_schema_definitions.xlsx	NA		0	0.1	0	0.7	meth_2.1	43.38	meth_2.1	12.69	meth_2.1	5.04	meth_2.1	1285	1 Conservation and Natural Environments	1.1.3 National park	Soil [ENVO_00001998]	1.771	meth_2.1	1.43	meth_2.1	0.7	meth_2.1	0.44	meth_2.1	0.02
102.100.100	9460	Soil	7	meth_2.1	Free-living	0.72	meth_2.1	23.94	meth_2.1	21.3	meth_2.1	2013-06-14T00:00:00		GRBK		0.035	meth_2.1						https://github.com/AusMicrobiome/contextualdb_doc/raw/4.2.0/db_schema_definitions/db_schema_definitions.xlsx	NA		0	0.1	0	1.31	meth_2.1	156.92	meth_2.1	16.88	meth_2.1	2.08	meth_2.1	1094	1 Conservation and Natural Environments	1.1.3 National park	Soil [ENVO_00001998]	6.132	meth_2.1	0.51	meth_2.1	0.35	meth_2.1	0.59	meth_2.1	0.06
102.100.100	9462	Soil	5	meth_2.1	Free-living	0.33	meth_2.1	11.91	meth_2.1	49.26	meth_2.1	2013-06-14T00:00:00		GRBR		0.046	meth_2.1						https://github.com/AusMicrobiome/contextualdb_doc/raw/4.2.0/db_schema_definitions/db_schema_definitions.xlsx	NA		0	0.1	0	0.51	meth_2.1	68.87	meth_2.1	31.76	meth_2.1	3.65	meth_2.1	1101	1 Conservation and Natural Environments	1.1.3 National park	Soil [ENVO_00001998]	0.814	meth_2.1	5.61	meth_2.1	1.22	meth_2.1	0.59	meth_2.1	0.03
102.100.100	9464	Soil	11	meth_2.1	Free-living	0.32	meth_2.1	14.39	meth_2.1	40.01	meth_2.1	2013-07-09T00:00:00		BR		0.048	meth_2.1						https://github.com/AusMicrobiome/contextualdb_doc/raw/4.2.0/db_schema_definitions/db_schema_definitions.xlsx	NA		0	0.1	0	0.66	meth_2.1	96.37	meth_2.1	80.37	meth_2.1	7.42	meth_2.1	956	1 Conservation and Natural Environments	1.1.3 National park	Soil [ENVO_00001998]	0.128	meth_2.1	5.67	meth_2.1	0.89	meth_2.1	0.54	meth_2.1	0.02
102.100.100	9466	Soil	8	meth_2.1	Free-living	0.4	meth_2.1	12.42	meth_2.1	55.82	meth_2.1	2013-07-09T00:00:00		GR		0.07	meth_2.1						https://github.com/AusMicrobiome/contextualdb_doc/raw/4.2.0/db_schema_definitions/db_schema_definitions.xlsx	NA		0	0.1	0	0.92	meth_2.1	50.26	meth_2.1	65.39	meth_2.1	2.6	meth_2.1	966	1 Conservation and Natural Environments	1.1.3 National park	Soil [ENVO_00001998]	0.057	meth_2.1	12.91	meth_2.1	1.46	meth_2.1	0.5	meth_2.1	0.03
102.100.100	9468	Soil	16	meth_2.1	Free-living	0.7	meth_2.1	13.84	meth_2.1	33.05	meth_2.1	2013-07-25T00:00:00		GRBR		0.049	meth_2.1						https://github.com/AusMicrobiome/contextualdb_doc/raw/4.2.0/db_schema_definitions/db_schema_definitions.xlsx	NA		0	0.1	0	0.69	meth_2.1	98.76	meth_2.1	60.86	meth_2.1	1.75	meth_2.1	1288	1 Conservation and Natural Environments	1.1.3 National park	Soil [ENVO_00001998]	0.973	meth_2.1	7.78	meth_2.1	2.03	meth_2.1	0.83	meth_2.1	0.05
102.100.100	9484	Soil	6	meth_2.1	Free-living	0.53	meth_2.1	21.32	meth_2.1	15.01	meth_2.1	2013-03-18T00:00:00		GRWH		0.078	meth_2.1						https://github.com/AusMicrobiome/contextualdb_doc/raw/4.2.0/db_schema_definitions/db_schema_definitions.xlsx	NA		0	0.1	0	0.23	meth_2.1	127.65	meth_2.1	5.64	meth_2.1	0.62	meth_2.1	306	1 Conservation and Natural Environments	1.1.6 Protected landscape	Soil [ENVO_00001998]	0.493	meth_2.1	5.21	meth_2.1	1.88	meth_2.1	0.39	meth_2.1	0.27
102.100.100	9486	Soil	2	meth_2.1	Free-living	0.26	meth_2.1	15.43	meth_2.1	46.01	meth_2.1	2013-03-18T00:00:00		GRYW		0.041	meth_2.1						https://github.com/AusMicrobiome/contextualdb_doc/raw/4.2.0/db_schema_definitions/db_schema_definitions.xlsx	NA		0	0.1	0	0.11	meth_2.1	124.95	meth_2.1	2.4	meth_2.1	0.32	meth_2.1	330	1 Conservation and Natural Environments	1.1.6 Protected landscape	Soil [ENVO_00001998]	1.086	meth_2.1	1.2	meth_2.1	0.79	meth_2.1	0.19	meth_2.1	0.15
102.100.100	9488	Soil	7	meth_2.1	Free-living	1.7	meth_2.1	39.79	meth_2.1	13.81	meth_2.1	2013-03-19T00:00:00		BR		0.139	meth_2.1						https://github.com/AusMicrobiome/contextualdb_doc/raw/4.2.0/db_schema_definitions/db_schema_definitions.xlsx	NA		0	0.1	0	1.29	meth_2.1	20.23	meth_2.1	28.15	meth_2.1	2.86	meth_2.1	207	1 Conservation and Natural Environments	1.1.6 Protected landscape	Soil [ENVO_00001998]	0.074	meth_2.1	20.29	meth_2.1	5.63	meth_2.1	0.6	meth_2.1	0.59
102.100.100	9490	Soil	4	meth_2.1	Free-living	0.53	meth_2.1	20.63	meth_2.1	21.51	meth_2.1	2013-03-19T00:00:00		LTBR		0.162	meth_2.1						https://github.com/AusMicrobiome/contextualdb_doc/raw/4.2.0/db_schema_definitions/db_schema_definitions.xlsx	NA		0	0.1	0	1.06	meth_2.1	21.49	meth_2.1	32.68	meth_2.1	0.99	meth_2.1	419	1 Conservation and Natural Environments	1.1.6 Protected landscape	Soil [ENVO_00001998]	0.063	meth_2.1	13.96	meth_2.1	2.2	meth_2.1	0.72	meth_2.1	0.11
102.100.100	9492	Soil	4	meth_2.1	Free-living	0.48	meth_2.1	12.56	meth_2.1	34.46	meth_2.1	2013-03-20T00:00:00		GRWH		0.042	meth_2.1						https://github.com/AusMicrobiome/contextualdb_doc/raw/4.2.0/db_schema_definitions/db_schema_definitions.xlsx	NA		0	0.1	0	0.61	meth_2.1	45.71	meth_2.1	29.17	meth_2.1	2.2	meth_2.1	627	1 Conservation and Natural Environments	1.1.6 Protected landscape	Soil [ENVO_00001998]	0.071	meth_2.1	5.17	meth_2.1	1.19	meth_2.1	0.28	meth_2.1	0.11
102.100.100	9494	Soil	10	meth_2.1	Free-living	0.69	meth_2.1	16.43	meth_2.1	45.33	meth_2.1	2013-03-20T00:00:00		LTGR		0.061	meth_2.1						https://github.com/AusMicrobiome/contextualdb_doc/raw/4.2.0/db_schema_definitions/db_schema_definitions.xlsx	NA		0	0.1	0	0.54	meth_2.1	67.53	meth_2.1	26.34	meth_2.1	1	meth_2.1	539	1 Conservation and Natural Environments	1.1.6 Protected landscape	Soil [ENVO_00001998]	0.338	meth_2.1	6.47	meth_2.1	2.61	meth_2.1	0.41	meth_2.1	0.19
102.100.100	9496	Soil	1	meth_2.1	Free-living	0.17	meth_2.1	3.97	meth_2.1	84.93	meth_2.1	2013-03-20T00:00:00		BRYW		0.023	meth_2.1						https://github.com/AusMicrobiome/contextualdb_doc/raw/4.2.0/db_schema_definitions/db_schema_definitions.xlsx	NA		0	0.1	0	0.31	meth_2.1	27.78	meth_2.1	3.07	meth_2.1	0.58	meth_2.1	200	1 Conservation and Natural Environments	1.1.6 Protected landscape	Soil [ENVO_00001998]	0.131	meth_2.1	1.34	meth_2.1	0.26	meth_2.1	0.1	meth_2.1	0.04
102.100.100	9498	Soil	7	meth_2.1	Free-living	0.31	meth_2.1	6.97	meth_2.1	53.8	meth_2.1	2013-03-20T00:00:00		LTGR		0.04	meth_2.1						https://github.com/AusMicrobiome/contextualdb_doc/raw/4.2.0/db_schema_definitions/db_schema_definitions.xlsx	NA		0	0.1	0	0.34	meth_2.1	43.52	meth_2.1	7.86	meth_2.1	0.68	meth_2.1	574	1 Conservation and Natural Environments	1.1.6 Protected landscape	Soil [ENVO_00001998]	0.493	meth_2.1	2.16	meth_2.1	0.77	meth_2.1	0.17	meth_2.1	0.09
102.100.100	9500	Soil	12	meth_2.1	Free-living	0.4	meth_2.1	11.2	meth_2.1	52.4	meth_2.1	2013-03-21T00:00:00		GRYW		0.049	meth_2.1						https://github.com/AusMicrobiome/contextualdb_doc/raw/4.2.0/db_schema_definitions/db_schema_definitions.xlsx	NA		0	0.1	0	0.43	meth_2.1	42.31	meth_2.1	10.93	meth_2.1	0.81	meth_2.1	350	1 Conservation and Natural Environments	1.1.6 Protected landscape	Soil [ENVO_00001998]	0.156	meth_2.1	4.25	meth_2.1	0.75	meth_2.1	0.22	meth_2.1	0.09
102.100.100	9502	Soil	5	meth_2.1	Free-living	0.23	meth_2.1	4.8	meth_2.1	61.9	meth_2.1	2013-03-21T00:00:00		GRYW		0.06	meth_2.1						https://github.com/AusMicrobiome/contextualdb_doc/raw/4.2.0/db_schema_definitions/db_schema_definitions.xlsx	NA		0	0.1	0	0.54	meth_2.1	29.15	meth_2.1	8.94	meth_2.1	2.02	meth_2.1	250	1 Conservation and Natural Environments	1.1.6 Protected landscape	Soil [ENVO_00001998]	0.155	meth_2.1	2.45	meth_2.1	0.53	meth_2.1	0.22	meth_2.1	0.06
102.100.100	9504	Soil	12	meth_2.1	Free-living	0.42	meth_2.1	7.01	meth_2.1	72.08	meth_2.1	2013-03-21T00:00:00		LTGR		0.054	meth_2.1						https://github.com/AusMicrobiome/contextualdb_doc/raw/4.2.0/db_schema_definitions/db_schema_definitions.xlsx	NA		0	0.1	0	0.39	meth_2.1	50.07	meth_2.1	18.56	meth_2.1	1.16	meth_2.1	507	1 Conservation and Natural Environments	1.1.6 Protected landscape	Soil [ENVO_00001998]	0.255	meth_2.1	2.57	meth_2.1	0.86	meth_2.1	0.15	meth_2.1	0.09
102.100.100	9506	Soil	5	meth_2.1	Free-living	0.37	meth_2.1	11.64	meth_2.1	11.48	meth_2.1	2013-03-22T00:00:00		LTBR		0.036	meth_2.1						https://github.com/AusMicrobiome/contextualdb_doc/raw/4.2.0/db_schema_definitions/db_schema_definitions.xlsx	NA		0	0.1	0	0.49	meth_2.1	14.46	meth_2.1	33.8	meth_2.1	0.77	meth_2.1	663	1 Conservation and Natural Environments	1.1.6 Protected landscape	Soil [ENVO_00001998]	0.085	meth_2.1	4.01	meth_2.1	1.34	meth_2.1	0.69	meth_2.1	0.1
102.100.100	9508	Soil	5	meth_2.1	Free-living	0.56	meth_2.1	9.72	meth_2.1	37.5	meth_2.1	2013-03-23T00:00:00		LTBR		0.062	meth_2.1						https://github.com/AusMicrobiome/contextualdb_doc/raw/4.2.0/db_schema_definitions/db_schema_definitions.xlsx	NA		0	0.1	0	0.45	meth_2.1	17.41	meth_2.1	12.91	meth_2.1	0.58	meth_2.1	925	1 Conservation and Natural Environments	1.1.6 Protected landscape	Soil [ENVO_00001998]	0.024	meth_2.1	6.2	meth_2.1	1.51	meth_2.1	0.57	meth_2.1	0.1
102.100.100	9510	Soil	5	meth_2.1	Free-living	0.49	meth_2.1	15.22	meth_2.1	20.11	meth_2.1	2013-03-23T00:00:00		BROR		0.06	meth_2.1						https://github.com/AusMicrobiome/contextualdb_doc/raw/4.2.0/db_schema_definitions/db_schema_definitions.xlsx	NA		0	0.1	0	0.74	meth_2.1	14.5	meth_2.1	15.78	meth_2.1	0.96	meth_2.1	409	1 Conservation and Natural Environments	1.1.6 Protected landscape	Soil [ENVO_00001998]	0.033	meth_2.1	7.77	meth_2.1	2.19	meth_2.1	0.7	meth_2.1	0.09
102.100.100	9512	Soil	15	meth_2.1	Free-living	0.73	meth_2.1	23.04	meth_2.1	40.14	meth_2.1	2013-03-24T00:00:00		GRBR		0.106	meth_2.1						https://github.com/AusMicrobiome/contextualdb_doc/raw/4.2.0/db_schema_definitions/db_schema_definitions.xlsx	NA		0	0.1	0	0.81	meth_2.1	20.6	meth_2.1	21.95	meth_2.1	0.94	meth_2.1	596	1 Conservation and Natural Environments	1.1.6 Protected landscape	Soil [ENVO_00001998]	0.059	meth_2.1	9.26	meth_2.1	3.56	meth_2.1	0.64	meth_2.1	0.13
102.100.100	9514	Soil	1	meth_2.1	Free-living	0.72	meth_2.1	5.88	meth_2.1	79.11	meth_2.1	2013-03-29T00:00:00		BRRD		0.09	meth_2.1						https://github.com/AusMicrobiome/contextualdb_doc/raw/4.2.0/db_schema_definitions/db_schema_definitions.xlsx	NA		0	0.1	0	0.49	meth_2.1	3.78	meth_2.1	4.58	meth_2.1	0.49	meth_2.1	39	1 Conservation and Natural Environments	1.1.6 Protected landscape	Soil [ENVO_00001998]	0.062	meth_2.1	4.35	meth_2.1	1.46	meth_2.1	0.65	meth_2.1	0.11
102.100.100	9522	Soil	1e-10	meth_2.1	Free-living	18.75	meth_2.1	22.18	meth_2.1	43.23	meth_2.1	2013-03-29T00:00:00		WH		1.142	meth_2.1						https://github.com/AusMicrobiome/contextualdb_doc/raw/4.2.0/db_schema_definitions/db_schema_definitions.xlsx	NA		0	0.1	0	1.58	meth_2.1	4.31	meth_2.1	1.4	meth_2.1	0.28	meth_2.1	39	1 Conservation and Natural Environments	1.1.6 Protected landscape	Soil [ENVO_00001998]	0.03	meth_2.1	4.47	meth_2.1	3.6	meth_2.1	0.82	meth_2.1	7.19
102.100.100	9524	Soil	1e-10	meth_2.1	Free-living	0.61	meth_2.1	10.65	meth_2.1	69.3	meth_2.1	2013-03-29T00:00:00		OR		0.112	meth_2.1						https://github.com/AusMicrobiome/contextualdb_doc/raw/4.2.0/db_schema_definitions/db_schema_definitions.xlsx	NA		0	0.1	0	0.81	meth_2.1	2.85	meth_2.1	3.97	meth_2.1	0.21	meth_2.1	23	1 Conservation and Natural Environments	1.1.6 Protected landscape	Soil [ENVO_00001998]	0.035	meth_2.1	5.57	meth_2.1	1.19	meth_2.1	0.74	meth_2.1	0.62
102.100.100	9526	Soil	1e-10	meth_2.1	Free-living	20.6	meth_2.1	21.07	meth_2.1	43.67	meth_2.1	2013-03-29T00:00:00		WH		2.817	meth_2.1						https://github.com/AusMicrobiome/contextualdb_doc/raw/4.2.0/db_schema_definitions/db_schema_definitions.xlsx	NA		0	0.1	0	1.18	meth_2.1	6.68	meth_2.1	0.82	meth_2.1	0.27	meth_2.1	16	1 Conservation and Natural Environments	1.1.6 Protected landscape	Soil [ENVO_00001998]	0.03	meth_2.1	5.17	meth_2.1	4.72	meth_2.1	0.7	meth_2.1	13.95
102.100.100	9528	Soil	1	meth_2.1	Free-living	0.34	meth_2.1	9.6	meth_2.1	75.9	meth_2.1	2013-03-29T00:00:00		OR		0.092	meth_2.1						https://github.com/AusMicrobiome/contextualdb_doc/raw/4.2.0/db_schema_definitions/db_schema_definitions.xlsx	NA		0	0.1	0	0.64	meth_2.1	7.05	meth_2.1	3.96	meth_2.1	0.24	meth_2.1	18	1 Conservation and Natural Environments	1.1.6 Protected landscape	Soil [ENVO_00001998]	0.06	meth_2.1	6.07	meth_2.1	1.15	meth_2.1	0.48	meth_2.1	0.03
102.100.100	9530	Soil	11	meth_2.1	Free-living	1.18	meth_2.1	43.5	meth_2.1	3.65	meth_2.1	2013-03-29T00:00:00		LTGR		0.964	meth_2.1						https://github.com/AusMicrobiome/contextualdb_doc/raw/4.2.0/db_schema_definitions/db_schema_definitions.xlsx	NA		0	0.1	0	2.88	meth_2.1	60.28	meth_2.1	32.31	meth_2.1	1.33	meth_2.1	62	1 Conservation and Natural Environments	1.1.6 Protected landscape	Soil [ENVO_00001998]	0.037	meth_2.1	8.89	meth_2.1	10.44	meth_2.1	0.84	meth_2.1	3.75
102.100.100	9567	Soil	24	meth_2.1	Free-living	0.61	meth_2.1	33.94	meth_2.1	19.04	meth_2.1	2013-01-09T00:00:00		GR		0.029	meth_2.1						https://github.com/AusMicrobiome/contextualdb_doc/raw/4.2.0/db_schema_definitions/db_schema_definitions.xlsx	NA		0	0.1	0	0.12	meth_2.1	369.07	meth_2.1	6.03	meth_2.1	0.22	meth_2.1	820	1 Conservation and Natural Environments	1.1.6 Protected landscape	Soil [ENVO_00001998]	8.18	meth_2.1	0.22	meth_2.1	0.22	meth_2.1	0.15	meth_2.1	0.05
102.100.100	9571	Soil	85	meth_2.1	Free-living	1.11	meth_2.1	31.74	meth_2.1	15.23	meth_2.1	2013-01-09T00:00:00		GR		0.092	meth_2.1						https://github.com/AusMicrobiome/contextualdb_doc/raw/4.2.0/db_schema_definitions/db_schema_definitions.xlsx	NA		0	0.1	0	0.4	meth_2.1	454.45	meth_2.1	32.73	meth_2.1	0.62	meth_2.1	820	1 Conservation and Natural Environments	1.1.6 Protected landscape	Soil [ENVO_00001998]	5.572	meth_2.1	1.45	meth_2.1	1.3	meth_2.1	0.6	meth_2.1	0.22
102.100.100	9576	Soil	84	meth_2.1	Free-living	0.38	meth_2.1	43.97	meth_2.1	14.11	meth_2.1	2013-01-08T00:00:00		BK		0.072	meth_2.1						https://github.com/AusMicrobiome/contextualdb_doc/raw/4.2.0/db_schema_definitions/db_schema_definitions.xlsx	NA		0	0.1	0	0.75	meth_2.1	507.05	meth_2.1	67.76	meth_2.1	3.14	meth_2.1	1000	1 Conservation and Natural Environments	1.1.6 Protected landscape	Soil [ENVO_00001998]	5.438	meth_2.1	7.1	meth_2.1	1.6	meth_2.1	0.41	meth_2.1	0.29
102.100.100	9586	Soil	3	meth_2.1	Free-living	0.31	meth_2.1	20.56	meth_2.1	30.87	meth_2.1	2013-01-18T00:00:00		LTBR		0.019	meth_2.1						https://github.com/AusMicrobiome/contextualdb_doc/raw/4.2.0/db_schema_definitions/db_schema_definitions.xlsx	NA		0	0.1	0	1.53	meth_2.1	89.85	meth_2.1	0.98	meth_2.1	0.83	meth_2.1	690	1 Conservation and Natural Environments	1.1.6 Protected landscape	Soil [ENVO_00001998]	1.743	meth_2.1	0.19	meth_2.1	0.6	meth_2.1	0.24	meth_2.1	0.03
102.100.100	9588	Soil	4	meth_2.1	Free-living	0.56	meth_2.1	16.42	meth_2.1	35.44	meth_2.1	2013-01-18T00:00:00		BRWH		0.014	meth_2.1						https://github.com/AusMicrobiome/contextualdb_doc/raw/4.2.0/db_schema_definitions/db_schema_definitions.xlsx	NA		0	0.1	0	0.83	meth_2.1	57.67	meth_2.1	0.81	meth_2.1	0.63	meth_2.1	720	1 Conservation and Natural Environments	1.1.6 Protected landscape	Soil [ENVO_00001998]	0.888	meth_2.1	0.68	meth_2.1	0.39	meth_2.1	0.19	meth_2.1	0.03
[truncated: 81 more columns]

## Sheet: Table S2
Table S2. The best combination of environmental variables selected by dbRDA as the most associated with weighted and unweighted UniFrac distances. Note that five of the top variables are shared between the two distance matrices used. In forward stepwise selection, variables are added and retained if they decrease the Akaike Information Criterion (AIC). Shown are the variable name, degrees of free…
Distance	Variable	Df	AIC	F	P
Weighted	Temp.	1	638.21	30.059	0.005
UniFrac	pH	1	627.89	12.502	0.005
	Mn	1	619.04	10.921	0.005
	Al	1	609.97	11.095	0.005
	NO3	1	601.69	10.233	0.005
	Zn	1	599.4	4.189	0.015
Unweighted	Mn	1	839.49	13.7194	0.005
UniFrac	pH	1	832.03	9.5412	0.005
	Al	1	825.53	8.5093	0.005
	NO3	1	820.25	7.2324	0.005
	Temp.	1	817.26	4.9068	0.005
	Mg	1	816.14	3.0429	0.015
	Conductivity	1	815.61	2.4481	0.04

## Sheet: Table S3
Table S3. Distance-based assessment of the relative effects of geographic and environmental variables (Temperature, pH, Mn, Al, NO3, Zn) on weighted and unweighted UniFrac distances. Three methods were tested: Mantel (geography) and partial Mantel (environment, controlling for geography) tests, generalized dissimilarity modeling (GDM), and variance partitioning (Varpart). MPED = maximum predicted…
			Mantel			GDM				Varpart
Distance	Ind. var.		r	P		MPED	VarImp	DE		VE
Weighted	Geography		-0.03	0.834		0.05	5.32			2
UniFrac	Environment		0.19	0.0005		0.29	97.71			26
	% Explained							3.88		30
	Residuals							96.12		70
Unweighted	Geography		-0.04	0.82		0.09	3.23			1
UniFrac	Environment		0.2	0.001		1.09	98.91			15
	% Explained							3.62		18
	Residuals							97.38		82
